# Supplementary material for: The SARS-CoV2 envelope differs from host cells, exposes procoagulant lipids, and is disrupted in vivo by oral rinses
Source: J Lipid Res. 2022 Apr 15;63(6):100208. doi: 10.1016/j.jlr.2022.100208 (PMC9010312; doi:10.1016/j.jlr.2022.100208)
Supplement: Supplementary Data1 revision [file mmc1.xlsx]

## Sheet: Supplementary Table 1
			Full list of all analysed lipids in this study.						Extraction effeciency and coeffecient of variation for targeted assays.
			SM 32:1;2	SM 44:1;2	PS 34:2	TG 32:0
			SM 34:1;2	SM 34:0;2	PS 34:1	TG 34:0
			SM 36:1;2	SM 44:2;2	PS O-36:1	TG 36:0				EXTRACTION EFFICIENCY	%COV
			SM 36:2;2	SM 34:2;2	PS 36:2	TG 38:0			18:1(d9) SM _SPLASH	90.5884	4.19738
			SM 38:1;2	SM 35:1;2	PS 36:1	TG 40:0			Cer C12_std	95.9175	5.9331
			SM 38:2;2	SM 38:0;2	PS 38:4	TG 42:0			18:1(d7) LPC_SPLASH +OAc	80.1123	3.17611
			SM 40:1;2	SM 40:0;2	PS 38:3	TG 44:0			15:0-18:1(d7) PC_SPLASH	78.9102	2.33626
			SM 40:2;2	SM 41:1;2	PS 38:2	TG 46:0			18:1(d7) LPE_SPLASH	28.4453	5.18509
			SM 42:1;2	SM 42:3;2	PS 38:1	TG 48:0			15:0-18:1(d7) PE_SPLASH	25.7505	4.16631
			SM 42:2;2	Cer 18:1_22:0	PS 40:6	TG 48:1			LPG(17:1)_IST	17.0131	6.36945
			Cer 18:1_14:0	Cer 18:1_22:1	PS 40:5	TG 48:2			15:0-18:1(d7) PG_SPLASH_STD	88.6157	3.36086
			Cer 18:1_16:0	Cer 18:1_24:0	PS 40:2	TG 50:0			15:0-18:1(d7) PI_SPLASH	76.2333	3.63823
			Cer 18:1_18:0	Cer 18:1_24:1		TG 50:1			15:0-18:1(d7) PS_SPLASH	40.8826	6.0406
			Cer 18:1_18:1	Cer 18:1_26:0	Chol	TG 50:2			15:0-18:1(d7)-15:0 TAG	90.3659	5.78598
			Cer 18:1_20:0	Cer 18:1_26:1	CE 14:0	TG 50:3			18:1(d7) Chol Ester	85.3141	5.61572
			Cer 18:1_20:1	Cer 18:0;O2_22:1	CE 16:0	TG 50:4			Cholesterol (d7)	88.6381	9.21075
			Cer 18:0;O2_16:0	Cer 18:0;O2_24:0	CE 16:1	TG 52:0
			Cer 18:0;O2_18:0	Cer 18:0;O2_24:1	CE 16:2	TG 52:1
			Cer 18:0;O2_18:1	Cer 18:0;O2_26:0	CE 18:0	TG 52:2			Extraction effeciency is mean of 3 separate extractions
			Cer 18:0;O2_20:0	Cer 18:0;O2_26:1	CE 18:1	TG 52:3			%COV is from repeated injection of a sample 10 times
			Cer 18:0;O2_20:1	LacCer 18:1_22:0	CE 18:2	TG 52:4
			LacCer 18:1_14:0	LacCer 18:1_22:1	CE 18:3	TG 52:5
			LacCer 18:1_16:0	LacCer 18:1_24:0	CE 20:3	TG 54:0
			LacCer 18:1_18:0	LacCer 18:1_24:1	CE 20:4	TG 54:1
			LacCer 18:1_18:1	LacCer 18:1_26:0	CE 20:5	TG 54:2
			LacCer 18:1_20:0	HexCer d18:1_26:1	CE 22:6	TG 54:3
			HexCer d18:1_16:0	HexCer d16:1_22:0		TG 54:4
			HexCer d18:1_14:0	HexCer d16:1_23:0		TG 54:5
			HexCer d18:1_18:0	HexCer d18:1_23:0		TG 54:6
			HexCer d18:1_18:1	HexCer d18:2_23:0		TG 56:0
			HexCer d18:1_20:0	HexCer d18:2_16:0		TG 56:1
			HexCer d18:1_20:1	HexCer d18:0_16:0		TG 56:2
			HexCer d18:1_22:0	DHHexCer d18:0_22:0		TG 56:3
			HexCer d18:1_22:1	DHHexCer d18:0_24:0		TG 56:4
			HexCer d18:1_24:0	DHHexCer d18:0_24:1		TG 56:5
			HexCer d18:1_24:1	LPC 20:1		TG 56:6
			LPC 16:0	LPC 20:2
			LPC 16:1	LPC 20:3
			LPC 18:0	LPC 20:4
			LPC 18:1	LPC 20:5
			LPC 18:2	LPC 22:4
			LPC 18:3	LPC 22:5
			LPC 20:0	LPC 22:6
			PC 16:0_16:0	PC 18:1_18:3
			PC 16:0_16:1	PC 18:1_20:1
			PC 16:0_18:0	PC 18:1_20:2
			PC 16:0_18:1	PC 18:1_20:3
			PC 16:0_18:2	PC 18:1_20:4
			PC 16:0_18:3	PC 18:1_20:5
			PC 16:0_20:1	PC 18:1_22:4
			PC 16:0_20:2	PC 18:1_22:5
			PC 16:0_20:3	PC 18:1_22:6
			PC 16:0_20:4	PC 18:2_16:1
			PC 16:0_20:5	PC 18:2_18:2
			PC 16:0_22:4	PC 18:2_18:3
			PC 16:0_22:5	PC 18:2_20:1
			PC 16:1_18:1	PC 18:2_20:2
			PC 16:1_18:1	PC 18:2_20:3
			PC 16:0_22:6	PC 18:2_20:4
			PC 18:0_16:1	PC 18:2_20:5
			PC 18:0_18:0	PC 18:2_22:4
			PC 18:0_18:1	PC 18:2_22:5
			PC 18:0_18:2	PC 18:2_22:6
			PC 18:0_18:3	PC 20:0_16:1
			PC 18:0_20:0	PC 20:0_18:1
			PC 18:0_20:1	PC 20:0_18:1
			PC 18:0_20:2	PC 20:0_20:1
			PC 18:0_20:3	PC 20:0_20:2
			PC 18:0_20:4	PC 20:0_20:3
			PC 18:0_20:5	PC 20:0_20:4
			PC 18:0_22:4	PC 20:0_20:5
			PC 18:0_22:5	PC 20:0_22:4
			PC 18:0_22:6	PC 20:0_22:5
			PC 18:1_18:1	PC 20:0_22:6
			PC 18:1_18:2	LPE 20:1
			LPE 16:0	LPE 20:2
			LPE 16:1	LPE 20:3
			LPE 18:0	LPE 20:4
			LPE 18:1	LPE 20:5
			LPE 18:2	LPE 22:4
			LPE 18:3	LPE 22:5
			LPE 20:0	LPE 22:6
			PE 16:0_16:0	PE O-16:0_22:5
			PE 16:0_16:1	PE O-16:0_22:6
			PE 16:0_18:1	PE O-18:0_16:0
			PE 16:0_18:2	PE O-18:0_16:1
			PE 16:0_18:3	PE O-18:0_18:0
			PE 16:0_20:1	PE O-18:0_18:1
			PE 16:0_20:2	PE O-18:0_18:2
			PE 16:0_20:3	PE O-18:0_18:3
			PE 16:0_20:4	PE O-18:0_20:1
			PE 16:0_20:5	PE O-18:0_20:2
			PE 16:0_22:4	PE O-18:0_20:3
			PE 16:0_22:5	PE O-18:0_20:4
			PE 16:0_22:6	PE O-18:0_20:5
			PE 18:0_16:0	PE O-18:0_22:4
			PE 18:0_16:1	PE O-18:0_22:5
			PE 18:0_18:0	PE O-18:0_22:6
			PE 18:0_18:1	PE P-16:0_16:0
			PE 18:0_18:2	PE P-16:0_16:1
			PE 18:0_18:3	PE P-16:0_18:0
			PE 18:0_20:1	PE P-16:0_18:1
			PE 18:0_20:2	PE P-16:0_18:2
			PE 18:0_20:3	PE P-16:0_18:3
			PE 18:0_20:4	PE P-16:0_20:1
			PE 18:0_20:5	PE P-16:0_20:2
			PE 18:0_22:4	PE P-16:0_20:3
			PE 18:0_22:5	PE P-16:0_20:4
			PE 18:0_22:6	PE P-16:0_20:5
			PE 18:1_16:1	PE P-16:0_22:4
			PE 18:1_18:1	PE P-16:0_22:5
			PE 18:1_18:2	PE P-16:0_22:6
			PE 18:1_18:3	PE P-16:1_18:1
			PE 18:1_20:1	PE P-18:0_16:0
			PE 18:1_20:2	PE P-18:0_16:1
			PE 18:1_20:3	PE P-18:0_18:0
			PE 18:1_20:4	PE P-18:0_18:1
			PE 18:1_20:5	PE P-18:0_18:2
			PE 18:1_22:4	PE P-18:0_18:3
			PE 18:1_22:5	PE P-18:0_20:1
			PE 18:1_22:6	PE P-18:0_20:2
			PE 18:2_16:1	PE P-18:0_20:3
			PE 18:2_18:2	PE P-18:0_20:4
			PE 18:2_18:3	PE P-18:0_22:4
			PE 18:2_20:1	PE P-18:0_22:5
			PE 18:2_20:2	PE P-18:0_22:6
			PE 18:2_20:3	PE P-18:1_16:0
			PE 18:2_20:4	PE P-18:1_16:1
			PE 18:2_20:5	PE P-18:1_18:0
			PE 18:2_22:4	PE P-18:1_18:1
			PE 18:2_22:5	PE P-18:1_18:2
			PE 18:2_22:6	PE P-18:1_18:3
			PE O-16:0_16:0	PE P-18:1_20:1
			PE O-16:0_16:1	PE P-18:1_20:2
			PE O-16:0_18:0	PE P-18:1_20:3
			PE O-16:0_18:1	PE P-18:1_20:4
			PE O-16:0_18:2	PE P-18:1_20:5
			PE O-16:0_18:3	PE P-18:1_22:4
			PE O-16:0_20:1	PE P-18:1_22:5
			PE O-16:0_20:2	PE P-18:1_22:6
			PE O-16:0_20:3	PE P-18:2_18:2
			PE O-16:0_20:4	PE P-18:2_20:4
			PE O-16:0_20:5	PE P-18:2_22:6
			PE O-16:0_22:4	LPG 20:1
			LPG 16:0	LPG 20:2
			LPG 16:1	LPG 20:3
			LPG 18:0	LPG 20:4
			LPG 18:1	LPG 20:5
			LPG 18:2	LPG 22:4
			LPG 18:3	LPG 22:5
			LPG 20:0	LPG 22:6
			PG 16:0_16:0	PG 18:1_18:3
			PG 16:0_16:1	PG 18:0_20:1
			PG 16:0_18:0	PG 18:0_20:2
			PG 16:0_18:1	PG 18:0_20:3
			PG 16:0_18:2	PG 18:0_20:4
			PG 16:0_18:3	PG 18:0_20:5
			PG 16:0_20:1	PG 18:1_22:4
			PG 16:0_20:2	PG 18:1_22:5
			PG 16:0_20:3	PG 18:1_22:6
			PG 16:0_20:4	PG 18:2_16:1
			PG 16:0_20:5	PG 18:2_18:2
			PG 16:0_22:4	PG 18:2_18:3
			PG 16:0_22:5	PG 18:2_20:1
			PG 16:0_22:6	PG 18:2_20:2
			PG 18:0_16:1	PG 18:2_20:3
			PG 18:0_18:0	PG 18:2_20:4
			PG 18:0_18:1	PG 18:2_20:5
			PG 18:0_18:2	PG 18:2_22:4
			PG 18:0_18:3	PG 18:2_22:5
			PG 18:0_20:0	PG 18:2_22:6
			PG 18:0_20:1	PG 20:0_16:1
			PG 18:0_20:2	PG 20:0_18:1
			PG 18:0_20:3	PG 20:0_18:2
			PG 18:0_20:4	PG 20:0_18:3
			PG 18:0_20:5	PG 20:0_20:1
			PG 18:0_22:4	PG 20:0_20:2
			PG 18:0_22:5	PG 20:0_20:3
			PG 18:0_22:6	PG 20:0_20:4
			PG 18:1_16:1	PG 20:0_20:5
			PG 18:1_18:1	PG 20:0_22:4
			PG 18:1_18:2	PG 20:0_22:5
			LPI 16:0	PG 20:0_22:6
			LPI 16:1	LPI 20:2
			LPI 18:0	LPI 20:3
			LPI 18:1	LPI 20:4
			LPI 18:2	LPI 20:5
			LPI 18:3	LPI 22:4
			LPI 20:0	LPI 22:5
			LPI 20:1	LPI 22:6
			PI 16:0_16:0	PI 18:1_18:3
			PI 16:0_16:1	PI 18:1_20:1
			PI 16:0_18:0	PI 18:1_20:2
			PI 16:0_18:1	PI 18:1_20:3
			PI 16:0_18:2	PI 18:1_20:4
			PI 16:0_18:3	PI 18:1_20:5
			PI 16:0_20:1	PI 18:1_22:4
			PI 16:0_20:2	PI 18:1_22:5
			PI 16:0_20:3	PI 18:1_22:6
			PI 16:0_20:4	PI 18:2_16:1
			PI 16:0_20:5	PI 18:2_18:1
			PI 16:0_22:4	PI 18:2_18:3
			PI 16:0_22:5	PI 18:2_20:1
			PI 16:0_22:6	PI 18:2_20:2
			PI 18:0_16:0	PI 18:2_20:3
			PI 18:0_18:0	PI 18:2_20:4
			PI 18:0_18:1	PI 18:2_20:5
			PI 18:0_18:2	PI 18:2_22:4
			PI 18:0_18:3	PI 18:2_22:5
			PI 18:0_20:0	PI 18:2_22:6
			PI 18:0_20:1	PI 20:0_16:1
			PI 18:0_20:2	PI 20:0_18:1
			PI 18:0_20:3	PI 20:0_18:2
			PI 18:0_20:4	PI 20:0_18:3
			PI 18:0_20:5	PI 20:0_20:1
			PI 18:0_22:4	PI 20:0_20:2
			PI 18:0_22:5	PI 20:0_20:3
			PI 18:0_22:6	PI 20:0_20:4
			PI 18:1_16:1	PI 20:0_20:5
			PI 18:1_18:1	PI 20:0_22:5
			PI 18:1_18:2	PI 20:0_22:6

## Sheet: Figure 1 C
			Vero % comparison						A549 % comparison					TTESTs
			SM	0.0137811	0.00702611	0.0215516			SM	0.00409438	0.00999408	0.0115935		0.309154
			Cer	0.00116255	0.000215794	0.00302256			Cer	0.749017	1.02978	0.976292		0.00043979
			DHCer	0.0008142	0.000158185	0.00224532			DHCer	0.480953	0.822681	0.850145		0.00379713
			LPC	1.96958	3.78285	1.97589			LPC	1.46255	2.19602	2.27159		0.412713
			PC	48.4397	70.9077	56.3237			PC	45	34.7134	31.5474		0.0500063
			LPE	0.22149	0.245939	0.264796			LPE	0.134626	0.189712	0.156128		0.0145645
			PE	8.64209	5.56402	5.87883			PE	3.14413	3.13506	3.43385		0.0244904
			PE-O	0.875584	0.454457	0			PE-O	4.96841	6.51843	7.11611		0.00111568
			PE-P	17.1163	5.78349	13.3734			PE-P	9.75129	13.8104	15.7147		0.803676
			LPG	0.114471	0.0393095	0.0283548			LPG	0.00647049	0.00373962	0.00426674		0.107974
			PG	2.90728	1.14732	1.06929			PG	0.348663	0.314922	0.299834		0.0819974
			PI	19.6327	11.9943	20.9825			PI	33.8779	37.1688	37.5418		0.003532
			PS	0.00460658	0.00591126	0.00540746			PS	0.0146014	0.0198661	0.0193736		0.0018319
			Chol	0.0581076	0.0664757	0.0614704			Chol	0.0477574	0.0584514	0.0501112		0.0708473
			CE	0.000358661	0.000550893	0.000529128			CE	0.000967829	0.00139974	0.00115927		0.00744021
			TAG	0.00192944	0.000354821	0.0090348			TAG	0.00857047	0.00729319	0.00564087		0.29221

## Sheet: Figures 2,3A
						Figure 2,3A		Vero						A549					TTESTS		BH correction			A
										% of total species					% of total species						20+ variables
									SM 32:1;2	11.6334	9.35305	12.7143			3.62956	4.75448	4.03759		0.00244964	***
									SM 34:0;2	0.197002	0.760679	2.21601			7.29737e-05	0.000297765	0.00013605		0.15348
									SM 34:1;2	39.8449	15.7459	32.3484			30.2619	26.8377	28.4256		0.91627
Notes									SM 34:2;2	5.31534	5.57432	8.19897			10.9744	11.1897	10.7479		0.00773209	**
Values in red were seen as below LOQ in raw data, and were replaced by 50%LOQ in order to support statistics									SM 35:1;2	0.966268	0.994989	2.89419			3.10024	2.90838	1.98068		0.223349
For figures, these are plotted as zero values									SM 36:1;2	7.64924	6.82721	5.78837			3.85204	4.04904	3.73127		0.00622418	**
									SM 36:2;2	3.06635	4.00379	5.17522			3.30491	3.16982	2.98056		0.206346
									SM 38:0;2	0.0686827	0.262676	0.000290572			7.29737e-05	0.000297765	0.00013605		0.232823
Cer standards were not included in preps 1 and 2,									SM 38:1;2	1.3276	2.87328	0.000290572			1.08953	0.856698	0.728118		0.575928
so while they were detected they were not quantified, ex for prep 3 which was analysed in triplicate									SM 38:2;2	0.816665	1.63719	2.96709			0.513311	0.34402	0.301499		0.0871124
									SM 40:0;2	0.258076	0.939861	0.000290572			7.29737e-05	0.000297765	0.00013605		0.227442
									SM 40:1;2	3.72854	6.95081	2.87652			3.68371	4.70986	4.47771		0.867071
									SM 40:2;2	4.39293	7.07951	3.74951			3.61829	4.06994	3.58474		0.271069
									SM 41:1;2	0.430823	1.35079	1.68238			2.49203	2.44674	1.57935		0.100155
									SM 42:1;2	3.54525	7.62962	3.27535			7.29737e-05	0.000297765	0.00013605		0.0267946	*
									SM 42:2;2	9.92148	14.2024	7.79138			10.0966	11.3885	10.5548		0.983791
									SM 42:3;2	3.30959	8.32149	3.91003			7.18864	6.89456	6.13259		0.388229
									SM 44:1;2	0.000171177	0.215202	1.34371			7.29737e-05	0.000297765	0.00013605		0.280465
									SM 44:2;2	3.5277	5.27719	3.06769			16.1944	16.3791	20.7368		0.00106243	***
									Cer 18:1;O2_14:0	16.6737	15.9051	14.4843			1.36066	1.73993	1.73368		2.74698e-05	***
									Cer 18:1;O2_16:0	32.9748	34.1352	33.9655			15.3563	29.698	38.3996		0.431905
									Cer 18:1;O2_18:0	12.7539	13.0769	12.1727			2.69208	3.28391	4.4259		8.82812e-05	***
									Cer 18:1;O2_22:0	7.81635	8.52287	11.945			7.67542	7.602	5.04532		0.160039
									Cer 18:1;O2_22:1	12.9157	12.8984	10.8436			12.7733	9.83135	6.9849		0.262281
									Cer 18:1;O2_24:0	16.8656	15.4615	16.5889			21.4605	20.2323	19.3889		0.0053723	**
									Cer 18:1;O2_24:1	2.4	2.4	2.4			38.6817	27.6125	24.0217		0.00328293	***
									Cer 18:0;O2_16:0	40.8849	40.0179	38.6914			25.5661	37.1269	45.6063		0.554419
									Cer 18:0;O2_18:0	16.6396	17.446	14.1698			5.13477	5.28077	6.50102		0.000631373	***
									Cer 18:0;O2_20:0	5.71112	4.70317	5.5851			0.000429604	0.00125076	0.00128303		7.32847e-05	***
									Cer 18:0;O2_22:1	8.29266	10.2036	9.55253			3.1266	2.373	2.71383		0.000389797	***
									Cer 18:0;O2_24:0	8.16909	7.24669	8.93118			39.0411	33.1295	23.9097		0.00569955	**
									Cer 18:0;O2_24:1	20.3027	20.3828	23.07			27.131	22.0885	21.2679		0.334366
									LPC 16:0	4.67662	5.16595	5.25606			8.92887	9.07485	9.20071		3.31491e-05	***
									LPC 16:1	0.362243	0.214588	5.22879e-05			1.59396	2.14677	2.21005		0.00128435	***
									LPC 18:0	43.1791	50.0984	40.7094			34.4253	34.1003	34.6929		0.0219047	*
									LPC 18:1	34.2846	31.3326	42.3926			48.7426	47.9361	47.05		0.0235377	*
									LPC 18:2	1.75527	1.3539	8.18849e-05			3.28599	4.21197	4.49786		0.0100734	*
									LPC 20:0	1.31478	1.1103	8.18849e-05			5.0873e-06	1.68733e-05	1.72914e-05		0.118914
									LPC 20:1	9.95651	6.75177	11.6416			3.02324	2.52992	2.34846		0.00926353	**
									LPC 20:2	4.47083	3.97246	8.18849e-05			5.0873e-06	1.68733e-05	1.72914e-05		0.117494
									PC 16:0_16:0	15.3436	10.2613	11.6705			5.77704	5.75897	6.63243		0.0144916	*
									PC 16:0_16:1	4.67719	3.02669	2.96205			7.44849	8.80316	8.69385		0.0025732	***
									PC 16:0_18:0	1.11156	1.1154e-06	0.861011			0.927474	0.867562	0.976879		0.474732
									PC 16:0_18:1	24.439	21.5813	18.1958			23.8251	23.0992	25.2911		0.236436
									PC 16:0_20:4	4.39881e-06	1.1154e-06	1.00428e-05			0.0020614	0.0166559	0.0136045		0.0725295
									PC 16:1_18:1	4.39881e-06	1.1154e-06	1.41773			3.85179	4.81769	4.53331		0.00206997	***
									PC 18:0_16:1	4.39881e-06	1.1154e-06	1.00428e-05			2.28841	2.67955	2.65205		3.57994e-05	***
									PC 18:0_18:1	3.39337e-05	33.7034	24.6175			17.2566	17.741	16.409		0.830281
									PC 18:1_18:1	54.4286	31.4273	38.4155			35.9418	33.3095	31.746		0.324833
									PC 18:1_18:2	3.35147e-05	8.63111e-06	1.85998			2.68132	2.90675	3.05174		0.022936	*
									LPE 16:0	6.48091	6.77703	8.95518			13.1596	15.8327	17.886		0.00642746	**
									LPE 16:1	0.916114	0.703879	0.000200947			3.75292	6.38574	5.67926		0.00475896	***
									LPE 18:0	47.6288	38.3039	39.7871			51.6817	34.9071	37.4904		0.93134
									LPE 18:1	26.284	29.0557	33.9648			24.3848	32.1334	31.6901		0.918867
									LPE 18:2	1.06584	1.17009	0.000200947			1.81032e-05	6.39775e-05	8.24075e-05		0.116928
									LPE 20:0	1.77091	1.57888	0.000200947			1.81032e-05	6.39775e-05	8.24075e-05		0.117387
									LPE 20:1	10.9313	14.9217	11.4934			1.81032e-05	6.39775e-05	8.24075e-05		0.000565818	***
									LPE 20:2	4.92192	6.72341	5.79853			1.81032e-05	6.39775e-05	8.24075e-05		0.000364452	***
									LPE 20:3	9.04967e-05	0.495065	0.000200947			4.299	7.21781	4.80839		0.00448975	***
									LPE 20:4	9.04967e-05	0.270378	0.000200947			2.72192	3.52298	2.44552		0.00111561	***
									PE 16:0_16:1	0.934406	1.55067	1.55641			13.3793	14.0746	14.3271		3.59975e-06	1	0.000111592	***
									PE 16:0_18:1	6.49136	9.0061	8.40565			12.1703	10.3644	10.1564		0.0418341	13	0.0997583
									PE 18:0_16:0	0.372869	0.507243	7.38435e-06			6.58752e-07	3.29013e-06	3.18422e-06		0.125301	21	0.184968
									PE 18:0_16:1	0.570091	0.664478	0.880093			2.96199	2.5916	2.87993		0.000130675	2	0.00202546	***
									PE 18:0_20:2	11.1264	7.81851	8.72696e-06			7.58563e-07	3.78864e-06	3.66667e-06		0.128099	22	0.180504
									PE 18:0_20:3	2.23629e-06	1.32234e-06	8.72696e-06			8.24816	8.15895	10.5533		0.000330045	3	0.00341047	***
									PE 18:0_20:4	2.69516	1.67703	2.27368			8.06299	9.9409	9.46709		0.000401392	4	0.00311079	***
									PE 18:0_20:5	0.107965	0.0756903	8.72696e-06			7.58563e-07	3.78864e-06	3.66667e-06		0.128228	23	0.172829
									PE 18:0_22:4	0.58647	0.31771	8.72696e-06			7.58563e-07	3.78864e-06	3.66667e-06		0.149998	29	0.160342
									PE 18:0_22:5	1.17737	0.703374	1.11463			7.58563e-07	3.78864e-06	3.66667e-06		0.00255798	7	0.0113282	*
									PE 18:0_22:6	0.288265	0.177071	8.72696e-06			7.58563e-07	3.78864e-06	3.66667e-06		0.138304	27	0.158793
									PE 18:1_16:1	5.35998	6.05071	8.44117			23.5225	18.1362	16.692		0.00488863	8	0.0189434	*
									PE 18:1_18:1	37.4716	39.6721	62.9663			24.8993	28.552	28.8578		0.0798982	14	0.176918
									PE 18:1_18:2	5.36336	4.39202	3.16145			7.58563e-07	3.78864e-06	3.66667e-06		0.00250021	6	0.0129178	*
									PE 18:1_20:1	10.5645	11.349	4.58938			7.58563e-07	3.78864e-06	3.66667e-06		0.0143906	12	0.0371756	*
									PE 18:1_20:2	10.6149	10.0102	4.83599			7.58563e-07	3.78864e-06	3.66667e-06		0.009822	10	0.0304482	*
									PE 18:1_20:3	1.00967	0.990581	8.72696e-06			3.60361	5.013	4.38909		0.00223385	5	0.0138499	*
									PE 18:1_20:4	1.12379	0.739946	1.01999			1.97711	3.16819	2.67727		0.0106473	11	0.030006	*
									PE 18:1_20:5	0.0480935	0.0324084	8.72696e-06			7.58563e-07	3.78864e-06	3.66667e-06		0.130935	24	0.169124
									PE 18:1_22:4	0.270985	0.172761	8.72696e-06			7.58563e-07	3.78864e-06	3.66667e-06		0.135218	25	0.167671
									PE 18:1_22:5	0.424106	0.240048	8.72696e-06			7.58563e-07	3.78864e-06	3.66667e-06		0.145715	28	0.161328
									PE 18:1_22:6	0.146137	0.091657	8.72696e-06			7.58563e-07	3.78864e-06	3.66667e-06		0.136542	26	0.1628
									PE 16:0_18:2	0.598916	0.779065	7.38435e-06			6.58752e-07	3.29013e-06	3.18422e-06		0.122867	20	0.190444
									PE 16:0_20:1	0.979557	1.16646	7.38435e-06			6.58752e-07	3.29013e-06	3.18422e-06		0.119123	18	0.205156
									PE 16:0_20:2	1.27427	1.4398	0.755135			6.58752e-07	3.29013e-06	3.18422e-06		0.00496996	9	0.0171188	*
									PE 16:0_20:3	0.123128	0.120808	7.38435e-06			0.791544	3.29013e-06	3.18422e-06		0.531685	30	0.549408
									PE 16:0_20:4	0.144833	0.138816	7.38435e-06			0.383113	3.29013e-06	3.18422e-06		0.819628	31	0.819628
									PE 16:0_20:5	0.00825258	0.00763914	7.38435e-06			6.58752e-07	3.29013e-06	3.18422e-06		0.116459	15	0.240681
									PE 16:0_22:4	0.0401527	0.0352351	7.38435e-06			6.58752e-07	3.29013e-06	3.18422e-06		0.117754	17	0.214727
									PE 16:0_22:5	0.0646954	0.0574396	7.38435e-06			6.58752e-07	3.29013e-06	3.18422e-06		0.117486	16	0.227629
									PE 16:0_22:6	0.0186301	0.0154896	7.38435e-06			6.58752e-07	3.29013e-06	3.18422e-06		0.119359	19	0.194744
									PE O-16:0_16:0	3.55748	6.79334	0			8.67211	4.14989	4.40628		0.402287
									PE O-16:0_16:1	2.48296	3.14526	0			21.1594	23.43	23.2786		6.69222e-05	***
									PE O-16:0_18:1	31.5495	36.8051	0			47.6331	46.6589	47.5493		0.100144
									PE O-16:0_18:2	2.20723e-05	1.61897e-05	0			5.38444	6.65239	6.62333		0.000118653	***
									PE O-16:0_18:3	2.20723e-05	1.61897e-05	0			2.12323	2.03267	2.83778		0.000790035	***
									PE O-16:0_20:2	43.6556	41.2519	0			4.80036e-07	1.82216e-06	1.76934e-06		0.116435
									PE O-16:0_20:3	2.65304	1.98701	0			7.65448	8.84221	8.21371		0.00152227	***
									PE O-16:0_20:4	2.20628	1.22357	0			7.37319	8.23391	7.09096		0.000895903	***
									PE O-16:0_22:4	2.998	2.29034	0			4.80036e-07	1.82216e-06	1.76934e-06		0.12319
									PE O-16:0_22:5	4.40256	2.95374	0			4.80036e-07	1.82216e-06	1.76934e-06		0.131311
									PE O-16:0_22:6	0.659065	0.346045	0			4.80036e-07	1.82216e-06	1.76934e-06		0.153174
									PE O-18:0_22:4	2.20204	1.22373	0			4.80036e-07	1.82216e-06	1.76934e-06		0.147488
									PE O-18:0_22:5	3.63341	1.97993	0			4.80036e-07	1.82216e-06	1.76934e-06		0.149418
												where nothing detected have to leave a zero for this group, otherwise all come out as 10%
									PE P-16:0_16:0	0.480798	1.01445	3.83631e-06			1.61811	7.69517e-07	7.16875e-07		0.950006	36	0.950006
									PE P-16:0_16:1	2.35645	2.67637	2.03337			19.9365	21.9215	22.4299		1.6852e-05	3	0.000202224	***
									PE P-16:0_18:0	0.397352	0.666063	3.83631e-06			0.745752	7.69517e-07	7.16875e-07		0.753646	34	0.797979
									PE P-16:0_18:1	13.8341	19.7367	18.5282			29.7826	29.5724	30.6987		0.00231158	13	0.0064013	**
									PE P-16:0_18:2	3.57553	2.7351	2.38832			6.05442	7.63148	8.30602		0.00420007	16	0.00945016	**
									PE P-16:0_18:3	1.12911e-06	1.22445e-06	3.83631e-06			3.67231	5.98583	5.55469		0.00203612	12	0.00610835	**
									PE P-16:0_20:1	17.0147	19.1867	15.3111			1.42145	0.89422	0.868314		0.000143529	6	0.000861177	***
									PE P-16:0_20:2	11.1556	11.7976	9.68907			1.11452	1.09718	0.948317		9.6311e-05	4	0.000866799	***
									PE P-16:0_20:3	1.74464	1.2703	1.53945			11.8871	12.6598	12.3371		2.11456e-06	1	7.61243e-05	***
									PE P-16:0_20:4	1.85339	1.22048	1.92469			9.05109	9.41158	9.74839		1.36096e-05	2	0.000244973	***
									PE P-16:0_20:5	0.0757156	0.0612752	3.83631e-06			0.890633	0.793818	0.678364		0.000348288	7	0.0017912	***
									PE P-16:0_22:4	1.0049	0.732745	1.28611			0.212261	7.69517e-07	7.16875e-07		0.00583115	18	0.0116623	*
									PE P-16:0_22:5	1.52176	1.1451	1.886			0.24019	7.69517e-07	7.16875e-07		0.00325496	15	0.0078119	**
									PE P-16:0_22:6	0.213259	0.13179	0.384239			0.218941	7.69517e-07	7.16875e-07		0.177924	32	0.200165
									PE P-16:1_18:1	0.130399	0.161475	3.83631e-06			2.18839e-07	7.69517e-07	7.16875e-07		0.120597	28	0.155053
									PE P-18:0_16:1	1.21693	1.06013	3.83631e-06			2.18839e-07	7.69517e-07	7.16875e-07		0.117998	27	0.157331
									PE P-18:0_20:3	1.15604	0.778203	3.83631e-06			4.19725	3.54671	2.899		0.00458085	17	0.00970062	**
									PE P-18:0_20:4	1.14641	0.753684	1.30819			1.13253	7.69517e-07	7.16875e-07		0.168246	31	0.195383
									PE P-18:0_20:5	0.0668173	0.0494939	3.83631e-06			2.18839e-07	7.69517e-07	7.16875e-07		0.124842	29	0.154977
									PE P-18:0_22:4	0.638467	0.42296	0.740788			2.18839e-07	7.69517e-07	7.16875e-07		0.00303723	14	0.00781003	**
									PE P-18:0_22:5	1.05545	0.785707	1.05454			0.205383	7.69517e-07	7.16875e-07		0.00135994	11	0.00445072	***
									PE P-18:0_22:6	0.183903	0.119444	0.301728			2.18839e-07	7.69517e-07	7.16875e-07		0.0194476	23	0.0304398	*
									PE P-18:1_16:0	2.44649	3.42043	3.19437			2.18839e-07	7.69517e-07	7.16875e-07		0.000508187	8	0.00228684	***
									PE P-18:1_16:1	1.40217	1.16112	1.29515			2.46541	1.94938	1.83634		0.0179083	22	0.0293045	*
									PE P-18:1_18:0	0.335587	1.22445e-06	3.83631e-06			2.18839e-07	7.69517e-07	7.16875e-07		0.373893	33	0.407884
									PE P-18:1_18:1	10.4469	11.4065	13.8613			2.76422	2.69009	3.13829		0.00091547	10	0.00329569	***
									PE P-18:1_18:2	1.71095	1.01963	1.67675			0.602778	0.531838	0.55654		0.0160279	20	0.0288502	*
									PE P-18:1_18:3	1.12911e-06	1.22445e-06	3.83631e-06			0.282216	0.319184	7.16875e-07		0.117619	26	0.162857
									PE P-18:1_20:1	10.6794	8.48977	9.75549			2.18839e-07	7.69517e-07	7.16875e-07		0.000109471	5	0.000788192	***
									PE P-18:1_20:2	8.68393	6.14504	7.69453			0.26112	7.69517e-07	7.16875e-07		0.000567494	9	0.00226998	***
									PE P-18:1_20:3	0.923546	0.515591	1.05109			0.560643	0.578356	7.16875e-07		0.145086	30	0.174104
									PE P-18:1_20:4	1.20261	0.58239	1.24246			0.544046	0.416551	7.16875e-07		0.0629	25	0.090576
									PE P-18:1_20:5	0.0495957	0.0303205	3.83631e-06			0.0626984	7.69517e-07	7.16875e-07		0.832283	35	0.856063
									PE P-18:1_22:4	0.475158	0.26112	0.633053			0.075963	7.69517e-07	7.16875e-07		0.017628	21	0.0302194	*
									PE P-18:1_22:5	0.638655	0.361158	0.867132			2.18839e-07	7.69517e-07	7.16875e-07		0.0131165	19	0.0248523	*
									PE P-18:1_22:6	0.182357	0.101016	0.352853			2.18839e-07	7.69517e-07	7.16875e-07		0.046019	24	0.0690286
									LPG 16:0	5.04217	7.27122	0.00106166			10.962	19.2174	17.3973		0.0235652	*
									LPG 18:0	16.2602	18.0046	13.1793			13.1091	37.7429	40.604		0.172361
									LPG 18:1	32.3596	37.0763	46.8224			52.432	43.0121	41.9862		0.261474
									LPG 20:1	18.1144	14.1979	9.48346			6.72321	0.00395183	0.00177685		0.0252149	*
									LPG 20:2	28.2235	23.4498	30.5127			12.169	0.00395183	0.00177685		0.00688565	**
									LPG 22:6	9.9064e-05	0.000107079	0.00106166			4.60376	0.00395183	0.00177685		0.373218
									PG 16:0_16:0	0.91521	0.645708	0.703172			1.50942	6.92088e-06	7.70562e-06		0.647548	44	0.647548
									PG 16:0_16:1	0.20344	0.180251	0.287562			2.44397	2.4032	3.00358		0.000260434	9	0.00127323	***
									PG 16:0_18:0	1.00164	0.359533	0.40023			0.476331	6.92088e-06	7.70562e-06		0.176549	31	0.250586
									PG 16:0_18:1	3.56378	3.00935	3.12676			8.09396	8.25981	7.67388		3.92739e-05	4	0.000432013	***
									PG 16:0_18:2	0.127458	0.130427	0.133043			1.25523e-06	6.92088e-06	7.70562e-06		1.40807e-07	1	6.19553e-06	***
									PG 16:0_18:3	0.000475633	1.19776e-06	8.57854e-06			1.25523e-06	6.92088e-06	7.70562e-06		0.375088	43	0.383811
									PG 16:0_20:1	0.225414	1.19776e-06	8.57854e-06			1.25523e-06	6.92088e-06	7.70562e-06		0.373903	34	0.483875
									PG 16:0_20:2	0.251093	0.251281	0.209973			1.25523e-06	6.92088e-06	7.70562e-06		6.57649e-05	5	0.000578731	***
									PG 16:0_20:3	0.0199059	1.19776e-06	8.57854e-06			1.25523e-06	6.92088e-06	7.70562e-06		0.373927	37	0.44467
									PG 16:0_20:4	0.0240075	0.0305144	8.57854e-06			1.25523e-06	6.92088e-06	7.70562e-06		0.121705	19	0.281843
									PG 16:0_22:4	0.00458393	1.19776e-06	8.57854e-06			1.25523e-06	6.92088e-06	7.70562e-06		0.374016	42	0.391826
									PG 16:0_22:5	0.0105931	1.19776e-06	8.57854e-06			1.25523e-06	6.92088e-06	7.70562e-06		0.37395	39	0.421893
									PG 18:0_16:1	0.514881	0.412816	0.635959			2.18202	2.08865	2.11089		2.1842e-05	3	0.000320349	***
									PG 18:0_18:0	0.353943	0.236131	0.270384			1.9725e-06	1.08757e-05	1.21088e-05		0.00120657	10	0.0053089	**
									PG 18:0_18:1	25.3011	27.8502	30.3343			18.9207	25.3498	26.4245		0.196873	32	0.2707
									PG 18:0_18:2	1.51427	1.56011	1.93396			2.04423e-06	1.12712e-05	1.25492e-05		0.000231229	7	0.00145344	***
									PG 18:0_18:3	0.0419748	1.83657e-06	1.34806e-05			2.04423e-06	1.12712e-05	1.25492e-05		0.373931	38	0.432972
									PG 18:0_20:1	1.63771	1.76394	1.51859			2.04423e-06	1.12712e-05	1.25492e-05		2.06222e-05	2	0.000453689	***
									PG 18:0_20:2	4.94684	5.55996	4.19562			2.04423e-06	1.12712e-05	1.25492e-05		0.000241455	8	0.001328	***
									PG 18:0_20:3	0.324875	0.447853	0.521428			2.04423e-06	1.12712e-05	1.25492e-05		0.00167068	11	0.00668273	**
									PG 18:0_20:4	0.355414	0.444816	0.583484			2.04423e-06	1.12712e-05	1.25492e-05		0.00224979	12	0.00824924	**
									PG 18:0_20:5	0.0200473	1.83657e-06	1.34806e-05			2.04423e-06	1.12712e-05	1.25492e-05		0.373963	41	0.401326
									PG 18:0_22:4	0.0673753	1.83657e-06	1.34806e-05			2.04423e-06	1.12712e-05	1.25492e-05		0.373919	36	0.457013
									PG 18:0_22:5	0.122298	0.181224	1.34806e-05			2.04423e-06	1.12712e-05	1.25492e-05		0.130876	25	0.230342
									PG 18:0_22:6	0.0503026	0.112735	1.34806e-05			2.04423e-06	1.12712e-05	1.25492e-05		0.170885	30	0.250632
									PG 18:1_16:1	11.415	7.6572	9.98194			46.3057	41.4967	41.1691		7.45117e-05	6	0.000546419	***
									PG 18:1_18:1	31.813	39.1416	38.911			18.3109	20.4015	19.6176		0.00228504	13	0.00773399	**
									PG 18:1_18:2	1.73377	1.67476	1.91459			1.75688	1.08757e-05	1.21088e-05		0.114193	14	0.358892
									PG 18:1_18:3	0.23237	1.83657e-06	1.34806e-05			2.04423e-06	1.12712e-05	1.25492e-05		0.373906	35	0.470054
									PG 18:1_20:1	2.02328	1.83657e-06	1.78289			2.04423e-06	1.12712e-05	1.25492e-05		0.117702	15	0.34526
									PG 18:1_20:2	3.41891	1.83657e-06	2.11567			2.04423e-06	1.12712e-05	1.25492e-05		0.137687	27	0.224379
									PG 18:1_20:3	0.343536	1.83657e-06	0.439195			2.04423e-06	1.12712e-05	1.25492e-05		0.122031	20	0.268467
									PG 18:1_20:4	0.39586	0.467293	1.34806e-05			2.04423e-06	1.12712e-05	1.25492e-05		0.118829	17	0.307558
									PG 18:1_20:5	0.0204264	1.83657e-06	1.34806e-05			2.04423e-06	1.12712e-05	1.25492e-05		0.373962	40	0.411358
									PG 18:1_22:4	0.0810324	0.117219	1.34806e-05			2.04423e-06	1.12712e-05	1.25492e-05		0.129179	24	0.236828
									PG 18:1_22:5	0.145185	0.232917	1.34806e-05			2.04423e-06	1.12712e-05	1.25492e-05		0.137067	26	0.231959
									PG 18:1_22:6	0.0601946	0.119934	1.34806e-05			2.04423e-06	1.12712e-05	1.25492e-05		0.157884	29	0.239548
									PG 18:2:16:1	0.721697	1.83657e-06	1.34806e-05			2.04423e-06	1.12712e-05	1.25492e-05		0.373903	33	0.498537
									PG 18:2:18:2	0.978754	0.725619	1.34806e-05			2.04423e-06	1.12712e-05	1.25492e-05		0.124814	21	0.261514
									PG 18:2:20:1	1.17747	1.43872	1.34806e-05			2.04423e-06	1.12712e-05	1.25492e-05		0.120066	18	0.293495
									PG 18:2:20:2	3.30443	4.53448	1.34806e-05			2.04423e-06	1.12712e-05	1.25492e-05		0.125817	22	0.251633
									PG 18:2:20:3	0.265795	0.305292	1.34806e-05			2.04423e-06	1.12712e-05	1.25492e-05		0.118009	16	0.324525
									PG 18:2:20:4	0.200956	0.283661	1.34806e-05			2.04423e-06	1.12712e-05	1.25492e-05		0.127563	23	0.244033
									PG 18:2:22:5	0.0696138	0.124445	1.34806e-05			2.04423e-06	1.12712e-05	1.25492e-05		0.146835	28	0.230741
																				*
									PI 16:0_16:0	0.198942	0.366025	0.224726			0.119496	0.157105	0.152374		0.0869235	42	0.10762
									PI 16:0_16:1	0.152041	0.249865	0.189644			0.306742	0.353416	0.300652		0.0203117	40	0.0264052
									PI 16:0_18:0	0.47627	0.5483	0.476434			0.213129	0.266611	0.255996		0.000924391	23	0.00208993
									PI 16:0_18:1	3.53758	4.63507	3.50697			1.95639	1.99593	1.96618		0.00663804	37	0.00932914
									PI 16:0_18:2	0.562972	0.782675	0.600002			0.408984	0.40514	0.360804		0.0210426	41	0.0266882
									PI 16:0_20:1	0.508943	0.593282	0.430152			0.1823	0.164405	0.139661		0.00201372	27	0.00387828
									PI 16:0_20:2	3.23755	3.97356	2.08717			0.90587	0.782733	0.766128		0.0143477	39	0.0191303
									PI 16:0_20:3	0.177173	0.233974	0.159908			2.85687	2.84957	2.81732		5.1012e-08	1	2.65263e-06
									PI 16:0_20:4	0.166749	0.216353	0.180974			0.343531	0.29556	0.311506		0.00321866	30	0.00557901
									PI 16:0_20:5	0.0084109	0.0100901	0.0106352			4.9739e-08	2.25773e-07	2.36952e-07		0.000131185	14	0.00048726
									PI 16:0_22:4	0.0335125	0.0377333	0.0353217			0.180321	0.165423	0.168013		8.9676e-06	3	0.000155438
									PI 16:0_22:5	0.0449185	0.0459356	0.038807			0.0535059	2.25773e-07	2.36952e-07		0.23071	46	0.260802
									PI 16:0_22:6	0.00948251	0.00880037	0.00935098			0.0333239	0.0288174	2.36952e-07		0.332407	50	0.345703
									PI 18:0_16:1	0.54712	0.576781	0.712104			0.646411	0.868833	0.76612		0.144142	44	0.17035
									PI 18:0_18:0	2.32913	2.01118	1.95536			1.2469	1.2724	1.1719		0.0019521	25	0.00406038
									PI 18:0_18:1	11.1549	10.0739	11.8388			5.40889	5.92531	5.46772		0.000549516	21	0.00136071
									PI 18:0_18:2	5.79858	5.33692	5.56426			2.7502	2.80006	2.70366		3.23155e-05	6	0.000280068
									PI 18:0_18:3	0.120114	0.119827	0.126505			0.956353	1.26564	1.16454		0.000380935	20	0.000990432
									PI 18:0_20:0	0.177066	0.190926	0.160052			3.81332e-08	1.73093e-07	1.81663e-07		3.90453e-05	8	0.000253795
									PI 18:0_20:1	2.7758	2.78148	1.93386			0.688918	0.716782	0.640222		0.00301644	29	0.00540879
									PI 18:0_20:2	25.3511	24.363	21.857			7.04882	7.33724	6.91463		8.92292e-05	13	0.000356917
									PI 18:0_20:3	2.72523	2.79618	1.93115			31.9855	36.98	35.9567		3.04756e-05	5	0.000316946
									PI 18:0_20:4	4.33401	4.10782	3.43188			8.75817	9.19419	8.92273		7.52345e-05	12	0.000326016
									PI 18:0_20:5	0.0666739	0.0658169	0.0755905			0.161463	0.132956	0.129653		0.0024283	28	0.00450971
									PI 18:0_22:4	0.249024	0.280059	0.237927			1.43723	1.48944	1.34077		1.35361e-05	4	0.000175969
									PI 18:0_22:5	0.293631	0.31381	0.254158			0.340265	0.268151	0.252008		0.990915	52	0.990915
									PI 18:0_22:6	0.0581105	0.0661219	0.0623813			0.147877	0.117036	0.115728		0.00385313	32	0.00626134
									PI 18:1_16:1	1.07215	1.23112	1.38559			1.12798	1.15953	1.09885		0.335403	51	0.34198
									PI 18:1_18:1	16.737	16.5862	21.8557			9.21743	7.94269	7.51871		0.00489413	33	0.00771196
									PI 18:1_18:2	2.43204	2.52547	2.59717			1.29473	1.17919	1.07986		6.98993e-05	11	0.000330433
									PI 18:1_18:3	0.0282572	0.0318749	0.0519089			0.16165	0.177407	1.81663e-07		0.256188	48	0.277537
									PI 18:1_20:1	2.85622	2.79572	2.69145			1.07516	0.640957	0.790609		0.000139249	15	0.00048273
									PI 18:1_20:2	9.21592	9.30777	10.2632			3.68366	2.48329	3.46962		0.000214794	17	0.000657018
									PI 18:1_20:3	0.631254	0.640666	0.687624			11.478	8.30934	11.4757		0.000759442	22	0.00179505
									PI 18:1_20:4	0.524555	0.546942	0.741506			1.37863	1.11413	1.22524		0.00352442	31	0.00591193
									PI 18:1_20:5	0.0166888	0.0148897	0.0263297			3.81332e-08	1.73093e-07	1.81663e-07		0.00556214	34	0.0085068
									PI 18:1_22:4	0.0697685	0.06533	0.0990468			0.4423	0.344848	1.81663e-07		0.242666	47	0.268481
									PI 18:1_22:5	0.0831968	0.0714581	0.0948115			3.81332e-08	1.73093e-07	1.81663e-07		0.000248224	19	0.000679351
									PI 18:1_22:6	0.0134279	0.0135526	0.0229742			3.81332e-08	1.73093e-07	1.81663e-07		0.0062253	36	0.0089921
									PI 18:2_16:1	0.0418539	0.0540443	0.0681151			3.81332e-08	1.73093e-07	1.81663e-07		0.0019665	26	0.00393299
									PI 18:2_18:2	0.0881272	0.0973282	0.155608			3.81332e-08	1.73093e-07	1.81663e-07		0.00576481	35	0.00856485
									PI 18:2_20:1	0.247962	0.26033	0.267677			3.81332e-08	1.73093e-07	1.81663e-07		1.46287e-06	2	3.80345e-05
									PI 18:2_20:2	0.338458	0.437774	0.383954			3.81332e-08	1.73093e-07	1.81663e-07		0.000175588	16	0.000570661
									PI 18:2_20:3	0.0184382	0.0198862	0.0249777			0.498162	0.473263	0.556353		3.86592e-05	7	0.000287182
									PI 18:2_20:4	0.0111686	0.011435	0.0202088			3.81332e-08	1.73093e-07	1.81663e-07		0.00861695	38	0.0117916
									PI 20:0_16:1	5.19533e-07	0.00686836	0.00916374			3.81332e-08	1.73093e-07	1.81663e-07		0.124187	43	0.150179
									PI 20:0_18:1	0.221438	0.202235	0.24131			3.81332e-08	1.73093e-07	1.81663e-07		3.95587e-05	9	0.000228562
									PI 20:0_18:2	0.029992	0.028352	0.0340092			3.81332e-08	1.73093e-07	1.81663e-07		5.22347e-05	10	0.00027162
									PI 20:0_20:1	0.0346261	0.0343042	0.0269532			3.81332e-08	1.73093e-07	1.81663e-07		0.000217671	18	0.000628827
									PI 20:0_20:2	0.167842	0.202843	0.133017			3.81332e-08	1.73093e-07	1.81663e-07		0.00113512	24	0.00245943
									PI 20:0_20:3	0.0114121	0.0119826	0.0113054			0.428255	0.290038	1.81663e-07		0.145267	45	0.167864
									PI 20:0_20:4	0.0132041	0.0161318	0.0152704			0.0765329	0.0525901	1.81663e-07		0.280933	49	0.298133
									PS 32:1	0.346277	0.0503803	0.776318			2.31663	2.77367	2.67653		0.000958615
									PS O-34:1	0.346277	0.0503803	0.776318			1.66281	1.64076	1.676		0.0038505	***
									PS 34:2	1.24776	0.871933	1.58612			4.73012	5.16226	5.0788		0.000105827	***
									PS 34:1	10.1658	8.27784	10.3827			26.5565	28.7971	28.5428		4.66567e-05	***
									PS O-36:1	1.3296	1.25823	1.59585			0.26395	0.160728	0.192994		0.000375703	***
									PS 36:2	13.0519	12.8031	12.6636			12.5921	10.9384	11.0718		0.073825	***
									PS 36:1	35.8963	32.302	37.2202			24.6999	21.542	21.2802		0.00233267
									PS 38:4	2.62761	2.84022	2.40538			8.79834	10.4361	10.6655		0.000257989	***
									PS 38:3	4.40807	5.22424	4.01056			7.62792	8.8177	9.04026		0.00221529	***
									PS 38:2	11.7166	14.6058	10.4548			4.71397	4.24143	4.22048		0.00315318	***
									PS 38:1	6.27468	7.87315	6.06287			2.39735	2.12629	2.13817		0.00144989	***
									PS 40:6	4.52294	5.0035	4.01569			0.342247	0.383961	0.400209		0.000132063	***
									PS 40:5	4.50858	4.41485	4.29924			0.505299	0.512878	0.487057		3.56952e-07	***
									PS 40:2	4.25013	4.52522	5.30312			2.79287	2.46672	2.52924		0.00317255	***
																				***
									Chol
									CE 14:0	6.53019	3.98023	7.45105			6.11432	6.23529	0.0198318		0.463075
									CE 16:0	22.674	24.6607	32.884			24.3145	30.2576	34.3359		0.534781
									CE 16:1	11.2462	7.58476	9.31163			7.62125	8.81	8.70661		0.423164
									CE 16:2	0.930492	0.630264	0.0826766			0.449506	0.304962	0.247493		0.449518
									CE 18:0	16.4618	16.2943	5.079			6.07943	3.49406	3.8218		0.10201
									CE 18:1	7.34425	19.6386	21.0543			16.9906	15.5515	15.7809		0.983667
									CE 18:2	23.4537	17.8438	16.7484			25.486	25.8858	27.8332		0.0327001
									CE 18:3	3.37253	3.05105	2.06469			2.72935	2.56851	2.41571		0.557234	*
									CE 20:3	2.42618	1.74162	2.17312			1.74589	1.44445	1.29832		0.0613713
									CE 20:4	3.01128	2.29128	2.1259			3.39479	2.85198	2.72345		0.206126
									CE 20:5	0.652494	0.570659	0.153165			0.853547	0.623005	0.621986		0.235862
									CE 22:6	1.89696	1.71268	0.872041			4.22077	1.97282	2.1948		0.171051
									TG 46:0	3.12614	3.91552	1.55071			3.54312	4.09352	3.81578		0.252192
									TG 48:0	3.08361	4.21291	1.55071			2.68775	3.28131	3.36312		0.849772
									TG 48:1	5.85885	7.12064	1.55071			9.29922	11.5008	11.7092		0.0319028
									TG 48:2	2.85524	2.87926	1.55071			11.1434	11.9882	12.6819		0.000108745	*
									TG 50:0	5.0401	6.52587	1.55071			2.88786	3.02141	4.15247		0.541628	***
									TG 50:1	10.6331	11.6474	11.9778			8.04363	10.0389	10.2502		0.0715674
									TG 50:2	12.2281	11.5483	11.4377			13.3014	15.0746	14.7768		0.0116848
									TG 50:3	2.85524	2.87926	1.55071			8.55372	7.60225	6.95819		0.00116855	*
									TG 52:0	2.85524	2.87926	1.55071			10.3194	8.80432	7.03301		0.0038522	***
									TG 52:1	8.15561	8.77276	5.11504			4.62999	1.02776	1.40325		0.0360085	***
									TG 52:2	16.4814	16.1908	25.0222			9.0638	9.94141	9.76391		0.0295296	*
									TG 52:3	11.1648	8.44233	12.429			8.59295	7.04995	7.48192		0.0783272	*
									TG 54:2	4.81681	4.11378	1.55071			2.90355	2.7615	2.6486		0.508039
									TG 54:3	10.8458	8.87188	21.6126			4.27686	3.28131	3.29205		0.0628143
									TG 54:6	2.77598	2.79868	1.52703			0.753355	0.532808	0.669632		0.0156605

## Sheet: Figure 3 B
	Totalling lipids that contain particular fatty acyls in the PL compartments
		Vero	20:1	20:2	20:3	20:4		A549	20:1	20:2	20:3	20:4
			9.48362	2.81918	0.165199	0.0899974			2.63388	1.05334	5.44175	2.89682
			12.4701	5.83715	0.0813724	0.0944581			1.06133	0.0870401	0.263848	0.127704
			0.715129	1.15585	0.667405	2.21978			0.162122	4.05638	8.98681	9.157
			8.83685	6.31296	2.31675	0.959661			0.681974	0.510007	4.33524	2.60752
			17.1677	8.49258	1.51923	1.70804			0.835576	0.818243	8.2368	7.56602
			9.6447	42.4223	0.644891	1.66657				7.10023	12.2947	9.40369
			13.9466	10.8769	0.830154	1.06827				3.21219	3.54765	0.377509
			9.48362	7.51197	0.165199	1.01092					0.379666	0.320199
			12.4701	27.4093	0.0813724	0.0899974					2.32444	0.316866
			0.715129	2.81918	0.667405	0.0944581					2.84125	8.95836
			8.83685	5.83715	2.31675	2.21978					34.9741	1.23933
			17.1677	1.15585	1.51923	0.959661					10.421	0.043041
			9.6447	6.31296	0.644891	1.70804					0.509259
			13.9466	8.49258	0.830154	1.66657					0.239431
			0.0751289	42.4223	0.0066387	1.06827
			1.63899	10.8769	0.431601	1.01092
			1.26915	7.51197	0.261813	0.0181781
			0.871387	27.4093	0.190369	0.461224
			0.510764	0.237673	0.22755	0.287891
			2.49698	4.90146	0.19036	0.161479
			2.78137	1.84617	2.48416	0.188018
			0.258685	2.61242	0.653238	3.95788
				11.7714	0.0211005	0.604372
				3.09936	0.011567	0.0142713
				23.8563		0.0148687
				9.59621
				0.386765
				0.167909
			154.432	284.152	16.9284	23.3436			5.37487	16.8374	94.7959	43.0141

## Sheet: Figures 4 A,B
		Figure 4 A
			A549		PS 18:1_18:1	PS 18:0_18:1	PS 18:0_20_4	PE P-16:0_20:4	PE 18:0_18:1	PE P-18:1_20:4	PE P-18:0_20:4	PE 18:0_20:4	PE 18:1/18:1	PE 18:0/18:1	PE 18:0/20:2	PE 18:1/20:1	PE 18:1/20:2	PE P-16:0/20:1	PE P-16:0/18:1	PE P-16:0/20:2	PE P-18:0/20:2	PE P-18:1/18:1	PE P-18:1/20:1
					45.765	43.395	47.1272	43.2411	50.2753	45.8134	43.1869	45.8638	54.6685	54.5255	66.8485	60.6667	47.8146	59.34	50.2457	54.1582	0	54.1042	0
					57.0657	57.8016	62.0723	57.1286	56.5126	58.2358	54.3944	57.3716	69.4995	51.8872	85.9729	58.7377	68.7612	77.3559	72.883	63.9413	0	73.8273	0
					63.2117	63.7179	65.8204	56.3107	49.4109	59.0547	51.3339	51.8706	77.1677	64.3877	58.6948	60.7002	68.1234	63.5316	63.8503	64.6214	0	59.2809	0
			Vero		18.128	17.4703	0	27.8405	25.6296	28.8012	39.91	33.1582	43.6063	50.339	114.135	0	0	8.15278	42.6069	32.865	18.128	0	0
					44.5234	45.8002	78.1803	74.168	73.0748	78.6217	75.6501	86.5717	89.4034	103.57	90.8428	92.2363	90.9503	66.9596	60.9107	68.4559	71.9445	67.1603	80.3044
					24.6694	20.9605	0	40.1662	31.7247	32.4525	33.4516	34.8742	40.3619	52.9669	45.4327	50.3592	38.549	34.8259	43.4422	48.1529	33.7839	44.6948	39.7475
				TTESTS	0.0498112	0.0669467	0.292904	0.756578	0.599176	0.665087	0.998218	0.992967	0.615766	0.534942	0.582912	0.663638	0.536397	0.167069	0.207535	0.364735	0.0611159	0.289734	0.159389
		Figure 4 B		Concentration (PFU/ml)		SARS-CoV2				Control				ANOVA	https://astatsa.com/OneWay_Anova_with_TukeyHSD/
				60000000	50	45	53		142.2	138	149				treatments	Tukey HSD	Tukey HSD	Tukey HSD
				6000000	60.6	61.2	65.4		132	142.2	147				pair	Q statistic	p-value	inferfence
				600000	93	87	84		150	138	132				A vs B	29.1787	0.0010053	** p<0.01
				60000	126	129	132		129	135	138				A vs C	4.0676	0.143131	insignificant
															A vs D	28.3486	0.0010053	** p<0.01
					A				B						A vs E	12.0367	0.0010053	** p<0.01
					C				D						A vs F	28.2241	0.0010053	** p<0.01
					E				F						A vs G	24.7998	0.0010053	** p<0.01
					G				H						A vs H	26.3563	0.0010053	** p<0.01
															B vs C	25.1111	0.0010053	** p<0.01
															B vs D	0.8301	0.899995	insignificant
															B vs E	17.142	0.0010053	** p<0.01
															B vs F	0.9546	0.899995	insignificant
															B vs G	4.3789	0.0976345	insignificant
															B vs H	2.8224	0.511815	insignificant
															C vs D	24.281	0.0010053	** p<0.01
															C vs E	7.9691	0.0010053	** p<0.01
															C vs F	24.1565	0.0010053	** p<0.01
															C vs G	20.7322	0.0010053	** p<0.01
															C vs H	22.2887	0.0010053	** p<0.01
															D vs E	16.3118	0.0010053	** p<0.01
															D vs F	0.1245	0.899995	insignificant
															D vs G	3.5488	0.25869	insignificant
															D vs H	1.9923	0.822504	insignificant
															E vs F	16.1873	0.0010053	** p<0.01
															E vs G	12.7631	0.0010053	** p<0.01
															E vs H	14.3196	0.0010053	** p<0.01
															F vs G	3.4242	0.295	insignificant
															F vs H	1.8678	0.869109	insignificant
															G vs H	1.5565	0.899995	insignificant

## Sheet: Figures 4C-5C
Figure 4C		Before SEC		After SEC				Repeat 1		Before SEC		After SEC				Repeat 2
		Well 1	Well 2	Well 1	Well 2					Well 1	Well 2	Well 1	Well 2					Before SEC	After SEC
	Corsodyl	100	100	0	0				Corsodyl	100	100	0	0				Corsodyl	100	0
	Dentyl Dual Action	1000	1000	0	0				Dentyl Dual Action	1000	1000	0	0				Dentyl Dual Action	1000	0
	Dentyl Fresh Protect	100	100	0	0				Dentyl Fresh Protect	100	100	0	0				Dentyl Fresh Protect	100	0
	Listerine Advanced Gum Defence	10	10	0	0				Listerine Advanced Gum Defence	10	10	0	0				Listerine Advanced Gum Defence	10	0
	Listerine Coolmint	0	0	0	0				Listerine Coolmint	0	0	0	0				Listerine Coolmint	0	0
	UltraDEX CPC Max	1000	1000	100	100				UltraDEX CPC Max	1000	1000	100	100				UltraDEX CPC Max	1000	100
	Videne	0	0	0	0				Videne	0	0	0	0				Videne	0	0
Figure 4 D	Before SEC	After SEC
	8000000	950000
	11000000	2500000
	9000000	2500000
		2000000
Figure 4 E	Ctrl	Listerine Cool Mint	Corsodyl	Videne	UltraDEX CPC Max	Dentyl Dual Action	Dentyl Fresh Protect	Listerine Advanced			Repeat 1	Ctrl	Listerine Cool Mint	Corsodyl	Videne	UltraDEX CPC Max	Dentyl Dual Action	Dentyl Fresh Protect	Listerine Advanced			Repeat 2 of SDC Max	Control	UltraDEX CPC Max		Repeat 2 of Listerine Advanced	Ctrl	Listerin Advanced		Repeat 2 of Fresh Protect	Ctrl	Fresh Protect			Repeat 2 of Dual Action	Ctrl	Dual Action
	600000	400	40000	300	600	0	0	0				200000	200	2000	200	600	0	0	0				800000	100			600000	0			700000	0				800000	0
	300000	600	60000	200	800	0	0	0				300000	300	2000	200	500	0	0	0				600000	400			300000	0			800000	0				400000	0
Figure 4F		Dilution	Fresh Protect			Dilution	Listerine Advanced		Repeat 1	Dilution	Dentyl Fresh Protect	Listerine Advanced Gum Defence		Repeat 2	Dilution	Fresh Protect	Listerine Advanced			Repeat 3	Dilution	Fresh Protect	Listerine Advanced
% cell toxicity		5	100	100		2	100	100		1	100	100			0	100	100				0	100	100
		10	100	100		4	100	100		2	100	100			10	100	0				10	100	0
		20	87	73		8	45	55		5	100	50			100	0	0				100	0	0
		40	38	24		16	0	0		10	100	0
		80	0	0		32	0	0		20	90	0
		160	0	0						40	50	0
										80	20	0
										160	0	0
Figure 4F	Dilution	Dentyl Fresh Protect		Listerine Advanced Gum Defence				Repeat 1	Dilution	Dentyl	Listerine Advanced		Repeat 2	Dilution	Dentyl			Listerine Advanced
% virus toxicity	0	100	100	100	100				0	100	100			0	100	100		100	100
	2	100	100	100	100				10	57.1429	99.9971			10	70	70		99.998	99.997
	4	99.8889	99.7778						100	0	32.8571			100	0	0		89	90
	5			100	100				500	0	0			500	0	0		0	0
	8	77.7778	55.5556
	10			99.9813	99.9773
	16	11.1111	-11.1111
	20			42.6667	25.3333
	40			12	-9.6667
	80			10	-10
Figure 5A		Cells	Virus
	Dentyl Fresh Protect	42.06	8.463
	Listerine Advanced	5	19.43
															Repeat 1													Repeat 2
Figure 5B	Control	CPC (0.07%)	CPC (0.1%)	CPC+IPM	CPC Aqueous Only	CPC+IPM Aqueous Only	23% EtOH	LAE (3.3)	LAE (9.9)	LAE (3.3)+23% EtOH	DBS	23% Ethanol+Thymol			Control	CPC (0.07%)	CPC (0.1%)	CPC+IPM	CPC Aqueous Only	CPC+IPM Aqueous Only	LAE (3.3)	LAE (9.9)	LAE (3.3)+23% EtOH	DBS	23% EtOH	23% Ethanol+Thymol			Control	CPC (0.07%)	CPC (0.1%)	CPC+IPM	CPC Aqueous Only	CPC+IPM Aqueous Only	LAE (3.3)	LAE (9.9)	LAE (3.3)+23% EtOH	DBS	23% EtOH
	800000	0	0	0	0	0	400000	0	0	0	0	500			600000	0	0	0	0	0	0	0	0	0	300000	300			500000	0	0	0	0	0	0	0	0	0	300000
	400000	0	0	0	0	0	500000	0	0	0	0	200			300000	0	0	0	0	0	0	0	0	0	330000	200			300000	0	0	0	0	0	0	0	0	0	230000
Figure 5C	Ctrl	CPC+Citrate	CPC+Citrate+Benzoate	CPC+Benzoate	CPC		Repeat 1	Ctrl	CPC+Citrate	CPC+Citrate+Benzoate	CPC+Benzoate	CPC
	3000000	0	300	200	0			4000000	0	500	200	0
	4000000	0	400	300				2000000	0	400	400	0

## Sheet: Figures 5D, 6
Figure 5 D	mins post mouthwash	Log2 fold reduction in salivary viral load post mouthwash								Mean	SE
		1	2	3	4	5	6	7	8
mouthwash		A11	A02	B07	B23	C19	A16	C25
SCD Ultra	1	3.48113	-14.4893	-10.2877	-14.6096	-8.22882	-4.90689	-8.96578		-8.28672	2.5762
	15	9.96578	-3.20163	-10.2877	-14.6096	0.222392	-4.90689	-6.64386		-4.20879	3.23463
	30	9.96578	-2.9386	2.32193	-14.6096	3.05889	-4.90689	-4.05889		-1.59535	3.17039
	60	5.64386	-14.4893	-10.2877	-14.6096	0.222392	-4.90689	-5.05889		-6.21232	3.1126
		A4	B32	B36	C05	C12	C04	C18	A14
Dentyl Dual Action	1	-10.4252	-10.2877	-16.9316	-12.9431	-15.4576		-18.0691	-14.2877	-14.0574	1.04982
	15	-10.4252	-10.2877	-16.9316	-3.34501	-11.5507	1.16993	-18.0691	-14.2877	-10.4659	2.27684
	30	-10.4252	-10.2877	-2.32193	-12.6211	-8.22882	-2.51457	-18.0691	-3	-8.43356	1.53644
	60	-10.4252	-10.2877	0	-12.9431	-7.81378	-5.64386	-18.0691	-0.862496	-8.25565	1.62022
		B15	B30	B35	C15	C21	C24
VIDENE	1	-7.64386	-4.90689	-5.32193	-22.7389	-4.90689	2			-7.25308	3.3681
	15	-4.05889	-5.64386	0.324235	-14.7731	-1.90689	1.58496			-4.07893	2.40139
	30	-1	-7.74339	1.76553	-13.6356	2.73697	-2.32193			-3.36641	2.54882
	60	1.32193	-3.42146	0.678072	-15.0951	-4.90689	2.32193			-3.18358	2.64847
		B17	B24	B33	C02	C16	C17
NORMASOL	1	1.20645	-5.22882	-2.64386	-2.04731	-10.3443	-5.64386			-4.11695	1.60353
	15	0.621488	-5.22882	-3.47393	-0.0473057	-10.3443	-1.8625			-3.38923	1.64671
	30	1.20645	-5.22882	-3.05889	4.59655	-10.3443	-4.18442			-2.83557	2.12565
	60	-7.3443	-5.22882	-5.64386	-4.63227	-10.3443	-1.73697			-5.82175	1.17268
Figure 6
	SCD Ultra							Dentyl Dual Action							Videne							Normasol
RAW DATA	Patient ID		Actual value	includng 4 as zero	Final/start	Log2 fold change		Patient ID		Actual value	includng 4 as zero	Final/start	Log2 fold change		Patient ID		Actual value	includng 4 as zero	Final/start	Log2 fold change		Patient ID		Actual value	includng 4 as zero	Final/start	Log2 fold change
	A11	Baseline	600	600				A4	Baseline	5500	5500				B15	Baseline	10000	10000				B17	Baseline	650	650
		1	6700	6700	11.1667	3.48113			1	0	4	0.000727273	-10.4252			1	50	50	0.005	-7.64386			1	1500	1500	2.30769	1.20645
		15	600000	600000	1000	9.96578			15	0	4	0.000727273	-10.4252			15	600	600	0.06	-4.05889			15	1000	1000	1.53846	0.621488
		30	600000	600000	1000	9.96578			30	0	4	0.000727273	-10.4252			30	5000	5000	0.5	-1			30	1500	1500	2.30769	1.20645
		60	30000	30000	50	5.64386			60	0	4	0.000727273	-10.4252			60	25000	25000	2.5	1.32193			60	0	4	0.00615385	-7.3443
	A02	Baseline	92000	92000				B32	Baseline	5000	5000				B30	Baseline	75000	75000				B24	Baseline	150	150
		1	0	4	4.34783e-05	-14.4893			1	0	4	0.0008	-10.2877			1	2500	2500	0.0333333	-4.90689			1	0	4	0.0266667	-5.22882
		15	10000	10000	0.108696	-3.20163			15	0	4	0.0008	-10.2877			15	1500	1500	0.02	-5.64386			15	0	4	0.0266667	-5.22882
		30	12000	12000	0.130435	-2.9386			30	0	4	0.0008	-10.2877			30	350	350	0.00466667	-7.74339			30	0	4	0.0266667	-5.22882
		60	0	4	4.34783e-05	-14.4893			60	0	4	0.0008	-10.2877			60	7000	7000	0.0933333	-3.42146			60	0	4	0.0266667	-5.22882
	B07	Baseline	5000	5000				B36	Baseline	500000	500000				B35	Baseline	250000	250000				B33	Baseline	5000	5000
		1	0	4	0.0008	-10.2877			1	0	4	8e-06	-16.9316			1	6250	6250	0.025	-5.32193			1	800	800	0.16	-2.64386
		15	0	4	0.0008	-10.2877			15	0	4	8e-06	-16.9316			15	313000	313000	1.252	0.324235			15	450	450	0.09	-3.47393
		30	25000	25000	5	2.32193			30	100000	100000	0.2	-2.32193			30	850000	850000	3.4	1.76553			30	600	600	0.12	-3.05889
		60	0	4	0.0008	-10.2877			60	500000	500000	1	0			60	400000	400000	1.6	0.678072			60	100	100	0.02	-5.64386
	B23	Baseline	100000	100000				C05	Baseline	31500	31500				C15	Baseline	28000000	28000000				C02	Baseline	124000	124000
		1	0	4	4e-05	-14.6096			1	0	4	0.000126984	-12.9431			1	0	4	1.42857e-07	-22.7389			1	30000	30000	0.241935	-2.04731
		15	0	4	4e-05	-14.6096			15	3100	3100	0.0984127	-3.34501			15	1000	1000	3.57143e-05	-14.7731			15	120000	120000	0.967742	-0.0473057
		30	0	4	4e-05	-14.6096			30	50	50	0.0015873	-9.29921			30	2200	2200	7.85714e-05	-13.6356			30	3000000	3000000	24.1935	4.59655
		60	0	4	4e-05	-14.6096			60	0	4	0.000126984	-12.9431			60	800	800	2.85714e-05	-15.0951			60	5000	5000	0.0403226	-4.63227
	C19	Baseline	1200	1200				C12	Baseline	4500000	4500000				C21	Baseline	6000	6000				C16	Baseline	5200	5200
		1	0	4	0.00333333	-8.22882			1	100	100	2.22222e-05	-15.4576			1	200	200	0.0333333	-4.90689			1	0	4	0.000769231	-10.3443
		15	1400	1400	1.16667	0.222392			15	1500	1500	0.000333333	-11.5507			15	1600	1600	0.266667	-1.90689			15	0	4	0.000769231	-10.3443
		30	10000	10000	8.33333	3.05889			30	15000	15000	0.00333333	-8.22882			30	40000	40000	6.66667	2.73697			30	0	4	0.000769231	-10.3443
		60	1400	1400	1.16667	0.222392			60	20000	20000	0.00444444	-7.81378			60	200	200	0.0333333	-4.90689			60	0	4	0.000769231	-10.3443
	A16	Baseline	120	120				C04	Baseline	2000000	2000000				C24	Baseline	800	800				C17	Baseline	8000000	8000000
		1	0	4	0.0333333	-4.90689			1	dried sample						1	3200	3200	4	2			1	160000	160000	0.02	-5.64386
		15	0	4	0.0333333	-4.90689			15	4500000	4500000	2.25	1.16993			15	2400	2400	3	1.58496			15	2200000	2200000	0.275	-1.8625
		30	0	4	0.0333333	-4.90689			30	350000	350000	0.175	-2.51457			30	160	160	0.2	-2.32193			30	440000	440000	0.055	-4.18442
		60	0	4	0.0333333	-4.90689			60	40000	40000	0.02	-5.64386			60	4000	4000	5	2.32193			60	2400000	2400000	0.3	-1.73697
	C25	Baseline	2000	2000				C18	Baseline	1100000	1100000
		1	0	4	0.002	-8.96578			1	0	4	3.63636e-06	-18.0691
		15	20	20	0.01	-6.64386			15	0	4	3.63636e-06	-18.0691
		30	120	120	0.06	-4.05889			30	0	4	3.63636e-06	-18.0691
		60	60	60	0.03	-5.05889			60	0	4	3.63636e-06	-18.0691
								A14	Baseline	80000	80000
									1	0	4	5e-05	-14.2877
									15	0	4	5e-05	-14.2877
									30	10000	10000	0.125	-3
									60	44000	44000	0.55	-0.862496
																			1							1
