# Supplementary material for: The SARS-CoV2 envelope differs from host cells, exposes procoagulant lipids, and is disrupted in vivo by oral rinses
Source: J Lipid Res. 2022 Apr 15;63(6):100208. doi: 10.1016/j.jlr.2022.100208 (PMC9010312; doi:10.1016/j.jlr.2022.100208)
Supplement: Supplementary Data2 [file mmc2.xlsx]

## Sheet: Unknowns
mzmed			rtmed	Polarity		COVID1	COVID2	COVID3
984.117			0.15685	Negative		151027	0	88599.2
1269.87			0.15685	Negative		48031.6	0	25994			Ions in this list were either
766.313			0.186842	Negative		100841	0	66210.4			1. Not found in LMSD with deltaPPM of 10 or less
762.318			0.199692	Negative		97268.9	0	74620.5			2. Were matched to LMSD entries, however they were not in the correct retention time window for the putative category they were assigned to. Thus, they are classed as unknown, and may include in source fragments.
672.41			0.1997	Negative		251468	327714	200356			3. In negative ion mode FA matches to [M-Oac]- were considered unlikely and removed to unknowns
992.104			0.1997	Negative		154154	191694	122633
986.113			0.203983	Negative		238319	0	340734
764.315			0.221133	Negative		134456	0	184237
988.109			0.225417	Negative		259042	222216	403109
546.512			0.242567	Negative		32974.5	53488.6	49796.7
1177.96			0.242567	Negative		41245.7	0	61559
510.57			0.246842	Negative		45739.4	0	52828.9
568.607			0.2597	Negative		47599.7	45164.2	57267.1
748.339			0.2597	Negative		130306	153121	149088
1271.86			0.2597	Negative		44850.4	0	56045.5
778.292			0.268267	Negative		69163.9	43651.1	83280.1
1251.89			0.293983	Negative		40293.2	45131	35593.2
1002.09			0.311267	Negative		129935	189317	170642
508.572			0.3197	Negative		68725.5	70717	69984.8
438.746			0.328267	Negative		40425.3	49957.8	0
1006.08			0.328417	Negative		126078	170292	173236
780.286			0.336842	Negative		77869.4	79252.4	86278.6
526.542			0.341125	Negative		133040	167869	0
768.313			0.3497	Negative		74921.9	80718	72362.3
1000.09			0.353967	Negative		107228	122482	54118.3
782.285			0.353983	Negative		69429	31195	0
552.635			0.36255	Negative		21787.5	27208.9	32162.4
836.25			0.371133	Negative		33986.8	26539.9	46828.4
1004.08			0.379683	Negative		161060	96733.8	211162
618.446			0.379883	Negative		139759	176488	164039
1211.9			0.39685	Negative		34462.3	52289.6	31645.4
984.113			0.413983	Negative		185844	184110	194384
528.54			0.418275	Negative		43461.8	88189.8	0
118.93			0.42255	Negative		346894	443860	239188
614.45			0.430967	Negative		257710	300537	311581
1010.09			0.43105	Negative		47399.9	29950.1	67894
506.577			0.431133	Negative		64408.6	62196.5	73919.9
976.13			0.431133	Negative		115003	154898	163072
990.106			0.4397	Negative		214956	299131	315076
1008.08			0.4397	Negative		55840.4	107117	112194
974.131			0.439708	Negative		208189	129442	266067
820.271			0.482383	Negative		78959.7	38165.5	84300.5
213.015			0.539775	Negative		310056	258933	151658
529.643			1.49598	Negative		2904.01	2844.15	2820.64
668.064			1.49975	Negative		0	9713.61	5244.19
836.341			1.50483	Negative		9437.09	7324.72	9272.95
384.181			1.50883	Negative		178125	287038	298088
803.379			1.51341	Negative		7114.67	5984.43	4596.52
386.192			1.51777	Negative		16157.7	22050.1	21896.5
403.014			1.54215	Negative		38120.5	31801.8	33799.1
750.929			1.54215	Negative		4250.76	3439.68	4625.77
662.937			1.5449	Negative		8065.57	6101.36	4090.81
840.927			1.54682	Negative		3479.35	2640.96	3468.85
906.918			1.55615	Negative		4726.61	3538.31	3003.24
216.886			1.55947	Negative		16706.3	16757.1	17671.1
212.892			1.5626	Negative		7471.83	7704.05	7567.82
214.889			1.56375	Negative		31279.8	0	28537.4
156.926			1.57669	Negative		14418.3	12180.2	13278.8
422.871			1.58098	Negative		2134.14	2163.32	0
258.88			1.594	Negative		13513.3	10301.5	12008.2
388.91			1.60257	Negative		14157.5	12931.4	14222.1
422.229			1.60546	Negative		106240	228927	111749
857.514			1.61122	Negative		6149.75	6083.19	5635.81
586.402			1.61837	Negative		2854.42	6430.34	4971.98
751.457			1.62844	Negative		10549.9	6395.66	6015.21
266.15			1.64102	Negative		174511	219881	209733
813.564			1.66467	Negative		58041.3	38663.4	21342.5
777.471			1.66895	Negative		4954.14	4049.4	3436.7
350.954			1.66908	Negative		4575.49	3969.34	5009.06
720.525			1.67403	Negative		14692.8	13728.7	6785.75
1238.53			1.67554	Negative		6308.87	4908.72	5110.42
758.505			1.67761	Negative		173827	138265	69666.9
805.414			1.67832	Negative		21242.5	14858.4	8177.41
398.162			1.68259	Negative		6051.31	12426.1	12494.8
487.065			1.6826	Negative		11017.8	15649.3	12953
966.457			1.6845	Negative		7883.9	5864.96	5369.94
414.191			1.6864	Negative		6477.21	3844.94	2888.36
545.021			1.68778	Negative		11232.2	10166.4	8801.09
914.358			1.69513	Negative		8843.32	6862.83	4619.93
738.827			1.70118	Negative		3133.91	5294.43	6151.21
384.146			1.70832	Negative		15714.4	19168.7	21633.5
772.778			1.71206	Negative		7917.15	6350.54	8010.02
754.804			1.71243	Negative		7696.34	9315.45	13813.4
213.015			1.71687	Negative		217321	151025	131016
1085.78			1.72117	Negative		2978.29	3279.23	3191.56
1061.77			1.72546	Negative		9025.01	9880.46	10571.1
899.595			1.72974	Negative		7103.02	5669.82	3047.8
1091.82			1.74185	Negative		12681.5	13068.7	14586.3
911.584			1.74185	Negative		22891.6	15483	9986.23
1574.78			1.7428	Negative		4811.52	5334.81	8011.63
873.58			1.75091	Negative		23500.5	16326.8	11622
1092.83			1.75118	Negative		25138.7	24389.5	22582.5
213.963			1.75128	Negative		13862.9	13273	14871
960.514			1.75138	Negative		25340.1	18576.5	15204.3
1149.68			1.75138	Negative		10303.4	12916.7	12859.8
1009.74			1.75138	Negative		21443.7	21156.6	25396.9
1177.71			1.75527	Negative		12310	15065.1	16036
1011.42			1.75917	Negative		3373.73	2716.35	0
1065.81			1.75917	Negative		49339.2	52216.4	54572.2
1314.71			1.75917	Negative		10669.7	11614.4	13639.4
1216.69			1.75975	Negative		13921.2	13378.4	15862.3
264.838			1.75985	Negative		19405.5	21627.3	18689.1
1176.71			1.75995	Negative		31520.4	34907.1	34187.1
1148.68			1.75995	Negative		25243.2	32150.3	32146.3
266.835			1.76395	Negative		16348.9	15487	15736.4
268.832			1.76395	Negative		11222.5	9630.13	11883.8
270.828			1.76659	Negative		6018.8	4364.63	5787.74
1113.72			1.76832	Negative		8444.53	6087.78	6938.71
1190.69			1.76832	Negative		40895.9	44297.8	41097.9
1302.67			1.76832	Negative		11276.2	13025.6	12918.3
1192.7			1.7769	Negative		32919.4	35911.2	36175
1109.62			1.7769	Negative		7539.31	8905.71	7999.31
1193.71			1.77708	Negative		13262.5	16732.6	14281.1
1108.61			1.77708	Negative		16643.2	19275.7	17770.1
1157.71			1.78097	Negative		6477.71	7642.33	7424.67
800.646			1.78163	Negative		0	327442	387075
1165.68			1.78567	Negative		8010.12	9189.86	9914.31
1164.67			1.79362	Negative		22601.3	24335.9	25015.9
999.743			1.79392	Negative		6591.69	7153.45	5492.22
1013.77			1.79403	Negative		325615	340038	307656
1099.89			1.80262	Negative		6119.3	5658.15	5267.4
973.723			1.81138	Negative		8278.33	8142.94	7607.43
933.706			1.81534	Negative		31138.1	27144.1	22091.4
286.967			1.81843	Negative		3983.9	3650.68	3421.31
1126.91			1.81975	Negative		5946.38	7263.39	6151.53
761.446			1.82553	Negative		372189	385918	430473
990.787			1.82832	Negative		938145	978687	811066
921.713			1.82832	Negative		189662	136251	93957.8
1100.9			1.82832	Negative		26780.1	27888.2	21794.7
949.728			1.82832	Negative		31182.9	25655.9	19990.1
1092.75			1.82852	Negative		40038.9	39356.2	37332.5
1019.82			1.8368	Negative		657209	690739	574591
1046.85			1.8369	Negative		536704	563836	445921
893.678			1.8369	Negative		232331	159915	109006
1074.88			1.8369	Negative		93625.7	102741	79648.5
917.66			1.83708	Negative		95615.4	64690.8	44833.6
1088.86			1.84538	Negative		71136.2	76346	61124.4
1039.7			1.84567	Negative		13087.2	15983.8	11924.1
992.803			1.84971	Negative		1.85481e+06	1.93101e+06	1.54207e+06
1116.89			1.85395	Negative		22909.2	23068.4	17242.2
1020.83			1.85403	Negative		1.29429e+06	1.35897e+06	1.06256e+06
1102.91			1.85423	Negative		22390.3	24673.6	18474.6
849.62			1.85836	Negative		131431	106535	58780.9
895.69			1.86262	Negative		804541	601309	441362
1048.86			1.86268	Negative		383187	389897	300907
756.459			1.86277	Negative		3.0523e+06	3.23416e+06	3.48317e+06
715.555			1.86496	Negative		96842.1	95314.6	95390.6
851.634			1.87118	Negative		207766	217445	148377
966.785			1.87122	Negative		1.81526e+06	1.87728e+06	1.46454e+06
1090.88			1.87127	Negative		106664	111132	84411.9
994.814			1.87127	Negative		1.79925e+06	1.87929e+06	1.28856e+06
906.471			1.87975	Negative		69626.6	64610.5	73381.5
1022.84			1.87983	Negative		875863	922331	539604
1036.83			1.87983	Negative		805566	851842	581195
1008.8			1.87983	Negative		1.97276e+06	2.08697e+06	1.63137e+06
905.62			1.88836	Negative		46825	44173	47194.2
1686.11			1.88836	Negative		13161.7	12076.9	17647.6
968.792			1.8884	Negative		595314	611465	453901
1678.19			1.8884	Negative		38412.1	29106.1	45508.5
1676.18			1.88846	Negative		33046	33763.6	39267.5
1681.23			1.88852	Negative		30321.2	26887	36079.8
912.711			1.89274	Negative		462408	351527	310906
1619.1			1.89274	Negative		30199.9	31763.5	47892.7
809.682			1.89693	Negative		23553.2	27272.5	46615.7
1621.12			1.89693	Negative		62880.3	66887.3	94855.3
810.883			1.89693	Negative		13692.6	16337.1	31059.2
982.782			1.89697	Negative		1.45491e+06	1.52476e+06	1.16563e+06
941.768			1.89697	Negative		125169	120042	87207.4
913.726			1.89697	Negative		98953.7	81320.6	55320.3
1652.18			1.89697	Negative		95986	100214	132554
1650.16			1.89697	Negative		69122.8	76411.7	101183
1680.21			1.89697	Negative		49365.1	46594.4	49699.9
1658.08			1.89697	Negative		18349.9	17156.4	20955.4
812.584			1.89698	Negative		1.9542e+07	2.08617e+07	2.28592e+07
1653.19			1.89702	Negative		65016.9	67741.2	95929.7
863.599			1.89708	Negative		354279	372282	433412
1711.28			1.89708	Negative		18490.6	16727.7	13273.7
1646.13			1.90128	Negative		47180	117558	117647
1710.26			1.90131	Negative		41351.5	29613.3	18297.6
840.611			1.90557	Negative		1.22297e+07	1.2752e+07	1.30899e+07
814.429			1.90557	Negative		91382.8	97232.5	147502
1593.09			1.90559	Negative		46319.8	40228.3	62512.7
814.017			1.90559	Negative		57340.4	68496.8	108010
812.899			1.90559	Negative		228004	237311	317678
819.522			1.90563	Negative		247631	302231	303426
1659.08			1.90567	Negative		10434.7	11296.2	15509
1010.81			1.90567	Negative		1.06794e+06	1.14049e+06	868840
813.902			1.90567	Negative		12108.2	13466.2	20049.8
813.01			1.90567	Negative		196695	225644	318860
996.825			1.90567	Negative		471349	493102	365744
1682.23			1.90567	Negative		75892.5	56846.8	68887.1
1683.24			1.90567	Negative		52775.7	49978.1	0
1822.39			1.90567	Negative		18414.8	20516.5	17047.3
1724.29			1.90567	Negative		27469.4	24314.3	20374.5
1627.17			1.90572	Negative		147147	151906	193671
1725.3			1.90572	Negative		17319.3	13738.9	12968.5
878.709			1.90894	Negative		720097	732260	525038
1567.07			1.90985	Negative		20922.1	22024.7	31836.3
814.151			1.90987	Negative		123022	143470	216984
870.657			1.91423	Negative		1.81518e+06	1.4861e+06	1.28262e+06
814.725			1.91423	Negative		754490	798659	878067
1665.14			1.91423	Negative		34721.6	33633.9	46360.1
1657.22			1.91423	Negative		55217.2	81440.3	70077.1
1696.24			1.91423	Negative		61676.2	56422.7	48418.6
1632.07			1.91423	Negative		16832.1	16985	21670.3
1697.25			1.91423	Negative		35510.6	29370.5	26766.1
816.029			1.91428	Negative		10682.5	10670.4	17331.2
1668.2			1.91854	Negative		108082	105131	108317
920.143			1.92158	Negative		3596.29	2936.35	3836.64
744.516			1.92188	Negative		806083	870733	329723
969.797			1.92262	Negative		173268	178286	129688
784.863			1.92271	Negative		195166	219870	283565
1639.12			1.92271	Negative		47587.4	52181.4	68560.8
1640.15			1.92273	Negative		183970	165832	160769
785.081			1.92273	Negative		40890.4	50742.8	79898.8
786.372			1.9228	Negative		112967	137388	188708
1629.18			1.9228	Negative		163276	137197	181731
842.624			1.9228	Negative		6.84012e+06	7.07351e+06	7.04204e+06
814.593			1.9228	Negative		1.50293e+07	1.58476e+07	1.69268e+07
878.589			1.9228	Negative		357991	369506	427416
879.59			1.9228	Negative		92130.5	96510.3	127343
784.971			1.9228	Negative		162982	191984	260761
1726.29			1.9228	Negative		22370.4	16966.4	15335.6
1641.17			1.92283	Negative		88361.2	90027.4	100993
785.866			1.92285	Negative		7111.55	7215.42	9875.01
816.313			1.92285	Negative		14296	16750.9	22760.8
1638.12			1.92285	Negative		81077.2	106356	123176
789.27			1.927	Negative		15484.6	19878.3	29010.4
1684.23			1.92702	Negative		79908.9	68103.7	70797.6
1685.25			1.93118	Negative		38135	36274.7	31679.1
1740.31			1.93118	Negative		14224.9	14965.1	11558
787.98			1.93131	Negative		36853.7	45742.6	68698.1
788.112			1.93138	Negative		73741.5	95618.8	128772
788.392			1.93138	Negative		41067.5	49624.1	73041.1
786.563			1.93138	Negative		2.02679e+07	2.12432e+07	2.30413e+07
784.548			1.93138	Negative		1.68095e+07	1.79991e+07	1.96059e+07
785.971			1.93138	Negative		32481.6	41177.8	65107.8
1670.21			1.93138	Negative		118453	117231	114103
789.406			1.93138	Negative		16985.1	26720.7	31251.1
1656.19			1.93138	Negative		188472	199698	0
1796.37			1.93138	Negative		19618.3	20775.3	17334.9
1573.13			1.93138	Negative		147298	161494	211395
787.88			1.93141	Negative		11175.5	12844.3	17180.6
786.877			1.93569	Negative		119543	135447	177238
1669.19			1.93988	Negative		56475.1	38959.9	50670.5
618.341			1.93992	Negative		2.11095e+06	1.61764e+06	726182
816.606			1.93995	Negative		4.46238e+06	4.65728e+06	5.07921e+06
1643.18			1.93995	Negative		142718	148935	155266
1547.11			1.93995	Negative		99400.2	110210	137616
1615.14			1.93995	Negative		171003	185190	212425
1671.21			1.93995	Negative		63338.6	64127.1	57459.1
1686.24			1.93995	Negative		28856.3	27247.6	27156.4
1672.06			1.94	Negative		6378.05	6006.02	6861.46
754.504			1.94	Negative		112430	121107	141292
830.02			1.94413	Negative		4686.55	5602.18	7427.61
1658.2			1.94426	Negative		112846	115107	128340
759.941			1.94852	Negative		15637.5	22086	35347.5
760.064			1.94852	Negative		92706.2	112550	158551
758.533			1.94852	Negative		1.57302e+07	1.6435e+07	1.77386e+07
758.66			1.94852	Negative		872978	913564	1.01077e+06
1586.1			1.94852	Negative		197882	216100	254447
758.842			1.94852	Negative		181952	199170	249974
758.949			1.94852	Negative		132207	159504	218847
828.897			1.94852	Negative		20817.4	26352.2	38855.6
829.9			1.95279	Negative		3124.44	3280.04	4262.01
874.479			1.95702	Negative		516035	538736	573330
830.584			1.95708	Negative		3.98093e+06	4.18246e+06	4.60221e+06
788.573			1.95708	Negative		6.69087e+06	6.96293e+06	7.50946e+06
1588.11			1.95708	Negative		351557	383726	448714
1589.12			1.95708	Negative		263680	283328	345853
1616.15			1.95708	Negative		282415	310668	351465
1645.19			1.95708	Negative		100104	103725	116465
1617.15			1.95708	Negative		179696	193044	228122
802.38			1.96567	Negative		372086	397731	470116
1561.09			1.96567	Negative		204331	211733	266569
1660.19			1.96567	Negative		22729.8	23320.6	28378.9
1533.06			1.96567	Negative		37461.2	43105.4	59942.8
799.934			1.96572	Negative		2366.93	2908.1	3281.03
1619.17			1.96572	Negative		67644.6	68426.7	87802.7
804.696			1.96572	Negative		30750.5	33716.4	44232
1654.12			1.96993	Negative		98701.8	85116	100248
802.102			1.96996	Negative		435377	471520	546312
800.861			1.9742	Negative		525319	538157	605395
1630.13			1.9742	Negative		246955	217025	280737
802.558			1.97422	Negative		2.24672e+07	2.36809e+07	2.54369e+07
804.119			1.97423	Negative		45363.3	52778.6	70665.1
760.544			1.97423	Negative		4.99108e+06	5.23961e+06	5.66182e+06
1624.07			1.97423	Negative		54568.9	49135.3	58431.8
1653.1			1.97423	Negative		39871.6	41240.5	47601.7
1631.14			1.97423	Negative		132909	134349	160448
1625.07			1.97423	Negative		36463.5	38556.6	44431
803.4			1.97423	Negative		22648.8	24692.3	33148.3
803.878			1.97424	Negative		26289.8	29589.6	40065.4
800.971			1.97426	Negative		611901	659559	747822
801.865			1.97426	Negative		25401.8	28872	38659.6
1092.89			1.98278	Negative		48915.2	51216	37868.1
1670.09			1.98278	Negative		14181.7	11423.7	21742.9
776.068			1.9828	Negative		125725	152838	224248
732.515			1.9828	Negative		0	1.46053e+06	1.58579e+06
1602.1			1.9828	Negative		318924	337804	444529
1603.1			1.9828	Negative		275641	269408	308828
1605.11			1.9828	Negative		248024	267261	326816
1598.04			1.9828	Negative		49486.9	51117.3	60937.6
774.192			1.98283	Negative		14013.5	14551.2	20948.6
776.203			1.98283	Negative		216526	242069	353540
902.495			1.98283	Negative		224567	220251	237197
1636.04			1.9862	Negative		65479.8	70412	87338.3
1578.09			1.9863	Negative		158087	179901	211410
1659.05			1.98658	Negative		20196	19849.4	26147.4
1628.11			1.98712	Negative		149591	154013	202753
1007.63			1.99002	Negative		5389.21	4046.62	3405.65
1573.07			1.9904	Negative		147325	166724	211182
835.545			1.9904	Negative		1.6147e+06	1.70611e+06	2.01049e+06
774.505			1.99057	Negative		1.48431e+07	1.59932e+07	1.69563e+07
775.843			1.99125	Negative		7454.64	7877.61	12040.4
772.513			1.99132	Negative		7.35773e+06	7.75021e+06	9.08571e+06
774.528			1.99135	Negative		1.70393e+07	1.77175e+07	1.89121e+07
704.486			1.99135	Negative		241897	248436	288694
774.84			1.99135	Negative		170848	190561	244985
903.496			1.99135	Negative		68987.7	64015.8	74049.6
777.359			1.99138	Negative		32360.4	41779.6	73110.9
1642.07			1.99138	Negative		61838.8	55095.7	97297.2
1261.13			1.99486	Negative		2469.59	3577.26	0
1617.08			1.99516	Negative		68073.1	66499.1	81606.2
901.486			1.99558	Negative		128297	105833	138997
1601.08			1.99565	Negative		71926.1	94881.6	86850.3
754.546			1.99944	Negative		625479	694995	647590
1631.03			1.99944	Negative		117024	123671	146373
904.502			1.99983	Negative		69053.1	63722.7	68444.5
1551.07			1.99989	Negative		53951.7	50538.2	68982.3
1050.88			1.99992	Negative		83182.8	218804	158850
1418.97			2.00381	Negative		10730.8	8900.48	8503.45
746.498			2.0084	Negative		3.48642e+06	3.78874e+06	4.04251e+06
1614.03			2.0084	Negative		45766.6	49604.9	50642.9
1548.05			2.00848	Negative		81984.9	86416.9	110854
814.565			2.02502	Negative		1.41571e+07	1.38387e+07	1.4533e+07
820.429			2.03707	Negative		63967	61397	64951.1
1051.88			2.0371	Negative		66472.6	83744.8	53542.1
748.513			2.04538	Negative		2.3951e+06	2.42777e+06	2.46922e+06
1098.28			2.04538	Negative		5760.56	7301.96	0
1024.86			2.04538	Negative		164642	174451	129123
922.393			2.05397	Negative		45882.7	43351.7	43240.3
950.414			2.06282	Negative		76929.4	69243.9	71178.4
998.326			2.06282	Negative		19733.4	17776.6	17772.4
1037.34			2.06498	Negative		4672.06	5311.94	5741.73
1193.36			2.06936	Negative		10437.9	13901.3	22925.9
908.409			2.07093	Negative		36976.2	33990.9	30409.3
924.395			2.07093	Negative		45742.5	39223	39813.6
936.432			2.07093	Negative		18747.8	31407.1	32826.7
772.594			2.07135	Negative		12790.5	18747.8	22098
900.518			2.07138	Negative		140315	150738	181488
684.466			2.07938	Negative		83500.7	77806.7	75933.8
1329.91			2.0795	Negative		6214.02	5060.66	2665.99
1048.87			2.0795	Negative		162787	190537	137592
948.416			2.07957	Negative		53445.6	66086.1	72361.4
947.418			2.07972	Negative		21398.2	19230.3	16533
1331.93			2.07994	Negative		7892.39	6562.29	4568.81
1115.23			2.07995	Negative		6853.3	8129.37	7723.7
1056.27			2.07995	Negative		7254.49	7785.01	9713.66
1083.22			2.08393	Negative		7646.46	8202.23	8050.91
1058.16			2.08821	Negative		0	4654.08	3508.23
1123.03			2.08825	Negative		5826.12	4491.5	6750.77
1654.17			2.08838	Negative		110971	114781	94305.8
1631.19			2.08844	Negative		52202	55746.8	69248.9
1054.18			2.0885	Negative		2148.57	3410.93	3545.62
847.461			2.0885	Negative		227694	219722	219256
1203.23			2.0923	Negative		2562.64	2861.79	2581.27
1049.37			2.09251	Negative		3728.35	0	4670.31
1449.3			2.09273	Negative		0	2174.94	2886.61
1475.05			2.09695	Negative		6822.29	9018.04	7283.36
952.412			2.09707	Negative		45820.4	35603.7	36359.8
1440.97			2.09707	Negative		2665.58	2907.24	2811.32
934.433			2.09707	Negative		83145	86042	72069.1
1083.31			2.10107	Negative		5910.56	5971.37	7581.74
910.403			2.10418	Negative		6118.75	4420.81	5862.18
1318.29			2.10546	Negative		12005.4	11995.4	17052.6
1288.19			2.10565	Negative		4736.97	3332.9	6211.56
855.197			2.10566	Negative		5841.32	7215.27	5465.73
1319.29			2.10566	Negative		4561.13	4238.47	5749.85
1393.31			2.10566	Negative		3860.85	4920.81	5902.92
1030.17			2.11347	Negative		5624.4	2570.12	4994.6
1062.15			2.1141	Negative		6383.85	5373.41	8014.04
1171.25			2.11421	Negative		3495.65	4626.93	5201.98
1116.26			2.11423	Negative		22042.7	24390.1	39927.4
1434.22			2.11427	Negative		235638	183076	176189
1089.24			2.11806	Negative		208664	235321	308273
1092.24			2.11806	Negative		199048	227649	314166
1116.15			2.11842	Negative		7603.87	4229.48	4663.16
883.699			2.11842	Negative		95648.9	80202.5	53770.2
1064.14			2.12187	Negative		3024.52	2419.13	4548.32
1008.37			2.12187	Negative		45332.8	46561.2	45113.7
1093.24			2.12222	Negative		136316	156577	207493
1119.26			2.12268	Negative		9709.56	9724.76	20126.2
1085.13			2.12271	Negative		4214.17	2949.71	4920.95
934.067			2.12278	Negative		3194.77	2420.7	2026.94
1063.14			2.12278	Negative		6159.52	5400.54	10221.1
722.502			2.12278	Negative		108374	115200	119085
744.139			2.12282	Negative		5540.88	4614.55	7019.79
1043.25			2.12661	Negative		22124.2	25032.3	42761.2
1015.22			2.12663	Negative		300586	341860	467856
1016.22			2.12663	Negative		282317	322252	435321
1017.22			2.12663	Negative		378182	410221	574054
1019.22			2.12663	Negative		162463	194170	262049
1105.35			2.12717	Negative		2270.27	0	2888.91
1045.24			2.13089	Negative		11377	13232	23628.1
1058.27			2.13091	Negative		6808.41	5948	6031.88
929.16			2.13135	Negative		10511	11396.5	14445.8
1079.18			2.13135	Negative		2550.46	4135.78	3262.63
739.594			2.13135	Negative		8337.36	8144.7	8708.98
695.569			2.13138	Negative		30138.9	27863.9	28268.2
1187.11			2.13157	Negative		3556.62	2997.59	2388.55
1005.16			2.13509	Negative		8219.82	6985.51	11047.4
941.205			2.13511	Negative		344578	392697	540315
942.206			2.13511	Negative		312087	332583	505780
1021.22			2.13511	Negative		33556.5	39706.5	54715.9
1018.78			2.13553	Negative		87186.9	92051.6	71811.7
669.546			2.13883	Negative		35450.2	31466.7	31004.4
960.458			2.13883	Negative		56504.1	56994	77256.5
1108.68			2.1399	Negative		3348.38	4075.04	3200.87
1103.17			2.13992	Negative		2264.74	2075.43	0
1636.4			2.13992	Negative		5963.19	6008.35	0
1004.79			2.14432	Negative		14708.3	15697.6	12645.6
150.01			2.14742	Negative		3426.69	4816.14	6841.28
875.152			2.14845	Negative		9478.99	9585.23	10086.7
869.183			2.1485	Negative		399956	439408	695785
958.461			2.1485	Negative		61477.3	58227.6	60960.6
743.136			2.14851	Negative		9473.43	7720.61	11410.2
91.0217			2.14852	Negative		90830.6	109812	122537
800.933			2.14852	Negative		4489.47	4809.68	5063.56
867.186			2.14852	Negative		393472	436153	666417
966.815			2.14872	Negative		222720	211701	156828
944.477			2.15208	Negative		21923.2	26037.8	24348.6
962.816			2.15276	Negative		391959	405585	345405
767.358			2.15284	Negative		3744.11	4079.91	4999.4
783.353			2.15296	Negative		3152.42	2239.19	2340.71
578.948			2.1571	Negative		4146.74	4118.38	3661.5
1233.33			2.1571	Negative		5173.16	0	5024.7
709.102			2.15718	Negative		7076.27	5542.88	7038.32
889.337			2.15718	Negative		3291.42	2348.49	0
1056.75			2.15718	Negative		13882.7	14658.4	11441.4
1122.67			2.15718	Negative		2973.65	3292.38	2769.69
964.814			2.15718	Negative		169767	176612	129394
1041.34			2.15732	Negative		13086.6	15144.2	14635.6
912.875			2.15745	Negative		3065.7	4382.63	4024.62
795.165			2.16066	Negative		349754	371639	627192
796.165			2.16066	Negative		198032	210598	375722
784.933			2.16153	Negative		210231	231094	287460
863.79			2.1616	Negative		10641.1	10608.9	11419.8
1142.66			2.1616	Negative		5169.46	4464.15	3195.64
687.05			2.16572	Negative		3574.28	5786.93	3379.13
982.809			2.16577	Negative		139863	132112	113805
1140.65			2.16577	Negative		4200.14	3666.07	2933.26
842.783			2.16577	Negative		100878	107612	129465
683.564			2.16589	Negative		4.0569e+06	4.17666e+06	4.32153e+06
717.064			2.16602	Negative		6575.7	5683.78	4562.54
720.15			2.16923	Negative		191097	195097	370881
700.951			2.17012	Negative		21231.4	16935.8	16242.2
685.574			2.17012	Negative		99665.9	40887.4	101872
786.921			2.17017	Negative		128210	144336	187666
530.986			2.1728	Negative		9245.19	8408.64	7562.66
1017.41			2.17352	Negative		0	2480.12	2020.16
956.46			2.17425	Negative		25853.2	21287.1	26034.5
950.845			2.1746	Negative		4716.57	4909.46	3985.22
981.062			2.17856	Negative		2986.96	2353.55	0
810.067			2.1812	Negative		7591.77	5967.8	5847.19
1006.37			2.1812	Negative		44879.6	43598.2	45901.6
932.439			2.1812	Negative		103141	98407.6	99516
1000.32			2.18278	Negative		9960.6	9501.05	8490
210.041			2.1828	Negative		56388.8	25821.8	29008.7
808.582			2.1828	Negative		4.68555e+06	3.79942e+06	3.51374e+06
1031.39			2.18282	Negative		3918.05	3232.58	4212.04
717.57			2.18282	Negative		13434.8	21956.4	13295.5
973.256			2.18312	Negative		3617.65	4328.38	4342.1
917.136			2.18317	Negative		2108.03	2224.59	2143.78
646.131			2.18621	Negative		89782.5	86595.2	192029
783.113			2.18621	Negative		10123.2	8096.85	8338.34
1074.25			2.18708	Negative		3055.19	2613.8	2360.77
926.394			2.1896	Negative		17569.1	17932.3	16456.3
810.595			2.19049	Negative		6.00652e+06	2.74983e+06	4.40005e+06
867.544			2.19135	Negative		16893.6	9389.4	9549.13
672.116			2.19138	Negative		4338.34	4669.06	5228.52
837.007			2.19165	Negative		3463.53	2879.97	2266.3
1437.21			2.19841	Negative		124166	90920.8	73345.8
1595.18			2.19906	Negative		7934.28	4513.31	4191.72
746.418			2.19992	Negative		3392.76	2816.94	2849.85
780.553			2.19993	Negative		4.56596e+06	3.55894e+06	2.96185e+06
930.438			2.19993	Negative		55863.4	52243.8	48037
776.523			2.20423	Negative		4.35801e+06	3.18655e+06	2.76954e+06
644.082			2.20756	Negative		4856.67	4238.77	4363.43
782.569			2.20853	Negative		1.15284e+07	9.62824e+06	8.32975e+06
744.899			2.20877	Negative		3743.7	2372.79	0
602.999			2.20892	Negative		7036.13	4292.29	5334.12
796.938			2.209	Negative		52670.1	40943.9	36739.2
750.509			2.21707	Negative		2.44726e+06	2.26101e+06	1.67368e+06
966.391			2.2171	Negative		7193.27	6954.2	5608.77
972.809			2.21714	Negative		5734.59	5962.28	5831.01
1020.79			2.2173	Negative		341448	366359	269239
195.877			2.22158	Negative		16905.7	16077.7	13506.3
1570.17			2.22567	Negative		14146.7	9850.17	13902.9
756.455			2.23197	Negative		9178.2	6155.73	5264.84
757.864			2.23318	Negative		3234.27	2066.96	0
942.4			2.23422	Negative		3112.05	3620.68	3845.04
678.977			2.23467	Negative		16898.6	14453.4	14009.5
518.366			2.23467	Negative		1.10573e+07	1.10783e+07	1.08995e+07
591.966			2.23729	Negative		3462.44	4105.85	3597.05
1648.14			2.23738	Negative		9470.26	8118.72	6723.04
1554.12			2.24037	Negative		39152.1	24291.1	22730.7
798.572			2.24278	Negative		7.33164e+06	7.09071e+06	6.86672e+06
756.552			2.2428	Negative		1.18167e+07	9.35625e+06	8.25044e+06
798.968			2.24301	Negative		2519.33	2002.21	2285.09
526.953			2.24306	Negative		5072.52	4241.03	4355.61
686.994			2.24323	Negative		7532.8	7552.99	6030.46
696.876			2.24729	Negative		3384.41	3207.16	2350.57
1526.1			2.25014	Negative		26933	20107.3	16200.7
572.918			2.25135	Negative		161610	177592	173235
726.508			2.25135	Negative		2.039e+06	1.52152e+06	1.34523e+06
904.417			2.25135	Negative		60274.1	56036.9	44526.7
560.949			2.25138	Negative		7413.61	7531.37	6362.93
804.87			2.25171	Negative		7426.89	6837.01	5083.36
978.351			2.25993	Negative		26996.6	26278.6	21947.8
532.973			2.26065	Negative		3300.38	4497.44	2266.18
595			2.26065	Negative		2608.44	3302.37	2640.18
684.997			2.26065	Negative		19964.2	16628	17500.6
721.075			2.26065	Negative		230253	231787	449327
1557.13			2.26285	Negative		16714.3	12023.3	12658.4
1593.09			2.26423	Negative		12608	11293.7	9879.8
1460.21			2.26575	Negative		34818.6	22654	31625.5
1474.23			2.26575	Negative		14114.3	8421.57	12769.9
1054.28			2.2685	Negative		12768.3	12755	13933.6
1128.22			2.2685	Negative		4207.57	6349.33	3496.62
592.325			2.2685	Negative		16515.4	13354.8	15064.9
728.523			2.2685	Negative		8.50382e+06	6.53914e+06	5.6309e+06
1126.22			2.2685	Negative		5723.01	5302.42	4352.27
862.413			2.2685	Negative		5567.98	4790.19	3815.13
1374.13			2.26852	Negative		15453.4	7686.57	8251.39
1446.2			2.26853	Negative		51488.5	28493.4	34019.5
1056.28			2.26853	Negative		7192.09	5397.05	4124.24
630.955			2.26872	Negative		19609.7	15699.5	12304.9
605.019			2.26895	Negative		3156.64	3023.63	0
607.012			2.26922	Negative		2902.88	2751.01	2721.48
1034.93			2.27133	Negative		0	2250.29	2513.64
1418.17			2.27133	Negative		139285	87105.9	90123
1432.19			2.27415	Negative		38295.8	44154.1	53751.9
1376.14			2.27415	Negative		56985.3	27251.6	32142.6
1476.24			2.27415	Negative		18887.7	15846.6	19829.6
590.307			2.27561	Negative		15005.9	9844.34	12844.2
682.988			2.27707	Negative		60284.9	70040.3	67563.2
1462.22			2.27707	Negative		69249.2	46621	53417.5
849.479			2.27707	Negative		117710	192461	194238
1421.19			2.27708	Negative		147353	90300.7	88434.4
685.895			2.2771	Negative		2953.31	2694.85	2797.98
644.947			2.27738	Negative		3192.55	2980.28	2225.89
1050.96			2.27743	Negative		40601.6	36530.3	0
684.024			2.27989	Negative		23750.8	27312	29288.3
725.939			2.27991	Negative		0	2062.46	3445.63
480.97			2.28158	Negative		4268.53	4033.34	4421.4
574.867			2.28171	Negative		185132	200659	192195
683.887			2.28272	Negative		12279.9	12384.8	14938.3
952.325			2.28272	Negative		9885.24	8302.29	10978.3
1348.11			2.28272	Negative		17846.5	10162.2	14225.4
1390.14			2.28272	Negative		64395.5	39389.7	40960.2
1448.22			2.28272	Negative		83394.4	69621.3	75898.8
1393.17			2.28272	Negative		159815	92662.8	91355.6
878.39			2.28565	Negative		20444.4	22271.6	14980.4
1472.05			2.28565	Negative		6090.57	3963.88	4267.33
1394.17			2.28565	Negative		97381.9	64371.7	55389.5
1434.19			2.28565	Negative		228309	179725	169981
1378.15			2.28565	Negative		55850.9	36322.6	36703.4
1379.16			2.28565	Negative		33301.9	22361.6	21926.6
1539.03			2.28565	Negative		11277.8	7278.05	5303.89
685.721			2.28567	Negative		30277.5	31606.8	31838.5
1018			2.28567	Negative		5780	7325.56	7180
1032.01			2.28567	Negative		28115.1	29652.3	17081.6
684.718			2.28567	Negative		238654	262339	263082
1530.1			2.28567	Negative		24287.9	12137.3	14987.3
576.888			2.28587	Negative		14784.2	10600.1	7075.44
602.518			2.28587	Negative		1.95961e+06	2.07311e+06	2.00977e+06
692.877			2.28595	Negative		9394.32	8865.51	7086.86
601.519			2.286	Negative		1.89408e+06	2.00891e+06	1.99147e+06
552.965			2.28627	Negative		4070.43	3154.46	0
517.004			2.28631	Negative		9802.15	8966.92	9322.22
413.001			2.28635	Negative		2941.11	2965.57	2644.99
1641.99			2.28847	Negative		6530.47	5156.27	3077.86
726.769			2.29028	Negative		2689.12	2649.17	3541
1450.23			2.29113	Negative		47609.2	48363.8	52189.9
1350.11			2.29113	Negative		31065.9	21232.3	25506.4
1422.2			2.29113	Negative		111469	78110.8	76027.6
405.786			2.29113	Negative		2924.35	2289.69	2524.94
880.381			2.29268	Negative		6293.51	5934.78	5577.31
714.504			2.29268	Negative		378310	429545	449398
1436.2			2.29268	Negative		202374	153221	131350
687.372			2.29422	Negative		6722.3	12154.5	6780.98
700.492			2.29422	Negative		1.29639e+06	963261	0
920.406			2.29422	Negative		48208.2	42048.7	39660.4
994.337			2.29422	Negative		21348.6	20278.1	17446.2
1144.2			2.29425	Negative		5659.55	4496.7	3857.1
562.868			2.29452	Negative		5046.73	3534.93	3061.85
194.874			2.29483	Negative		31955.5	37800.3	31420.2
435.029			2.29483	Negative		2396.24	3777.78	0
602.625			2.29689	Negative		5571.65	5765.68	6682.7
804.606			2.29886	Negative		2.19439e+06	1.56649e+06	1.41872e+06
758.552			2.29953	Negative		4.17221e+06	4.21528e+06	4.19813e+06
1365.14			2.29953	Negative		31114.9	23804.3	18800.7
601.624			2.30109	Negative		6104.94	7393.2	7936.43
1423.21			2.30116	Negative		54560.5	41414.8	39693.1
506.944			2.30278	Negative		10159.8	9946.45	8729.9
658.202			2.30278	Negative		33375.1	40555.7	37937.4
702.505			2.30278	Negative		763578	619723	537536
1070.27			2.30278	Negative		6952.68	11482.4	5375.6
1068.27			2.30278	Negative		7349.31	8374.26	7391.47
1322.07			2.30282	Negative		39265.3	27594.4	40853.4
800.578			2.3034	Negative		2.20177e+06	2.00554e+06	1.78484e+06
986.949			2.30538	Negative		38855.5	45895.2	46482.5
784.551			2.30973	Negative		8.43961e+06	3.76339e+06	4.2205e+06
1409.18			2.31135	Negative		60608.8	49847.8	41762.3
1408.18			2.31135	Negative		99713.2	85207	71930
599.611			2.31137	Negative		4097.42	9669.98	10202
1298.07			2.31138	Negative		8773.24	6429.65	8206.22
1310.06			2.31138	Negative		112639	51870.8	68565.5
1324.08			2.31138	Negative		36458.4	28414.3	45478.3
573.931			2.31138	Negative		366633	393985	377124
1308.05			2.31138	Negative		108153	45704.6	63136.3
1339.1			2.31138	Negative		20031.7	12043.2	14086.8
1584.07			2.31138	Negative		21325.3	13680.1	14172.2
482.972			2.31158	Negative		5246.96	4140.01	3582.76
572.842			2.31633	Negative		372086	402185	392526
1268.03			2.31633	Negative		31320.3	16146.6	25246
1424.21			2.31815	Negative		19615.6	15690.3	16135.9
574.037			2.31993	Negative		350941	374400	358117
1266.03			2.31993	Negative		34414.8	15898.1	27432.5
1282.03			2.31993	Negative		85316.9	44877.9	58402.9
744.519			2.31993	Negative		6.56343e+06	4.95944e+06	4.51554e+06
1296.06			2.31993	Negative		39423.9	27901.7	35347.9
573.756			2.31995	Negative		116908	128425	123857
902.853			2.31995	Negative		157540	169169	179710
1237.99			2.31995	Negative		12972	7602.82	9041.86
574.592			2.31995	Negative		296658	316839	302485
572.749			2.31995	Negative		356344	383358	376710
1312.07			2.31995	Negative		35747.4	17641.6	20099.2
904.869			2.31995	Negative		89049	93196.8	97610
492.31			2.32015	Negative		12835	9557.98	12100.9
120.969			2.32048	Negative		926753	872885	860390
508.941			2.32048	Negative		11681.3	9894.17	9200.91
916.868			2.32242	Negative		13327	13982	14559.4
604.433			2.32423	Negative		18524	15841	9614.12
879.855			2.32492	Negative		4698.58	5005.11	4876.5
350.728			2.3285	Negative		4672.89	3479.75	4056.41
876.836			2.3285	Negative		118249	129560	133496
1251.99			2.32853	Negative		30978.5	11665.2	19241.3
572.591			2.32853	Negative		1.21679e+06	1.25404e+06	1.23515e+06
1254			2.32853	Negative		44732.9	20130.5	25551.4
874.821			2.32853	Negative		198364	226757	228451
972.932			2.32853	Negative		48914	60290.1	55897.6
928.87			2.32853	Negative		46499.8	47864.8	49578.3
930.885			2.32853	Negative		88313.1	91584.4	97247.5
611.052			2.32872	Negative		8475.8	8007.95	7218.15
688.293			2.32895	Negative		9232.34	11521.6	7491.23
352.967			2.32905	Negative		11435.1	9298.21	0
530.251			2.32905	Negative		12297.6	11455.5	11866.3
484.982			2.33302	Negative		5102.54	4546.6	3376.46
860.806			2.33332	Negative		10886.6	14410.8	14597
503.822			2.33519	Negative		0	3040.9	2221.66
349.729			2.33707	Negative		9579.48	8303.44	8753.39
515.828			2.33707	Negative		3423.35	4869.17	3690.25
864.353			2.33707	Negative		4802.07	3898.36	3202.77
1211.97			2.3371	Negative		8759.82	4351.8	6600.62
895.78			2.3371	Negative		3312.02	2465.39	2914.52
846.79			2.3371	Negative		216774	251171	250927
844.775			2.34172	Negative		123631	141491	138507
1276.06			2.34172	Negative		46270.6	34621.5	29102.7
502.82			2.34369	Negative		6403.73	8898.94	8177.77
495.812			2.34565	Negative		3374.93	3841.12	4461.27
866.355			2.34566	Negative		4529.21	3555.56	3257.16
232.873			2.3461	Negative		88065.7	86015.1	74232.2
1517.06			2.3461	Negative		155964	133875	152226
820.643			2.35043	Negative		0	553716	821100
788.712			2.35425	Negative		193332	199766	216144
718.51			2.35853	Negative		797803	666730	713570
402.203			2.35853	Negative		3297.77	3282.95	3556.8
1039.72			2.36066	Negative		7143.51	4320.36	4331.95
746.516			2.3671	Negative		1.68141e+06	1.40656e+06	1.2947e+06
491.03			2.36722	Negative		11055.3	10601.6	7943.85
1257			2.37135	Negative		13511.9	13881.5	11156.9
1556.05			2.3755	Negative		71614.4	44687.4	0
1258			2.37772	Negative		5927.53	7437.53	4717.53
564.369			2.382	Negative		9382.32	12083.3	10027.8
291.012			2.39289	Negative		12994.4	8685.41	6960.41
1280.06			2.39907	Negative		40499.2	72059.4	76639.7
1517.1			2.40072	Negative		160040	138767	149927
1844.29			2.40564	Negative		3484.46	3135.45	3834.07
1459.06			2.40565	Negative		33834	27789.5	33866.8
1278.06			2.40567	Negative		119206	132612	115331
747.645			2.40753	Negative		306992	302716	313090
1362.15			2.4093	Negative		16205.5	16909.1	16709
1391.18			2.41177	Negative		21991.2	22378.8	21671
1388.17			2.41422	Negative		46722.3	44510.9	43335.2
1489.07			2.41422	Negative		147147	156994	151731
1527.02			2.41422	Negative		34424	32341.2	33948
1387.16			2.41422	Negative		6966.14	6686.16	6474.59
1248.01			2.41423	Negative		5883.91	8634.42	5312.5
1491.08			2.41423	Negative		47000.3	51685.8	45646.3
1461.05			2.41423	Negative		30518.8	29132.2	31217.5
1800.82			2.41427	Negative		2889.56	2835.58	2459.78
1713.91			2.42278	Negative		3835.1	2953.77	2148.26
1818.78			2.42278	Negative		4700.43	3594.26	3810.78
908.47			2.4228	Negative		10106.7	6791.44	8096.55
469.259			2.43135	Negative		33983.7	27239.4	29011.9
420.144			2.43138	Negative		6764.59	7285.97	5229.68
1325.97			2.4485	Negative		2213.33	2733.12	2332.52
706.188			2.45148	Negative		2864	2599.88	3051.56
1273.8			2.45148	Negative		6069.74	7035.1	8118.93
592.364			2.45148	Negative		240392	251057	264998
594.376			2.45707	Negative		75068.5	78165.2	96668.6
168.03			2.45849	Negative		61045.8	48740	54025.1
434.193			2.46565	Negative		76395.6	81392.8	74171.2
406.162			2.46567	Negative		30654.3	27598	25510.6
628.194			2.46567	Negative		3748.64	2920.86	3934.86
562.313			2.46567	Negative		232634	244269	270237
636.244			2.46828	Negative		5227.16	4396.5	8004
600.185			2.47125	Negative		3420.42	3883.79	3210.67
380.115			2.47422	Negative		5977.04	7926.14	6641.72
564.33			2.47547	Negative		397854	420495	454672
364.117			2.4767	Negative		29325	29702.8	26581.3
566.344			2.4767	Negative		81818.9	87902	96767.3
659.342			2.48244	Negative		20499	28599.9	17109.2
350.136			2.48282	Negative		127751	134674	132580
626.207			2.49367	Negative		8785.24	8960.77	6176.64
1048.89			2.49992	Negative		274867	290383	210068
366.13			2.49993	Negative		76592.6	81968.5	72003.1
760.102			2.49993	Negative		4794.79	4418.94	4010.88
322.105			2.49995	Negative		35204.9	35667.9	0
338.102			2.49995	Negative		6445.78	8823.18	6009.24
614.183			2.49995	Negative		4441.93	4948.07	5659.75
614.244			2.49995	Negative		16290	16870.3	15831.6
744.127			2.49995	Negative		3223.18	3346.22	3190.24
612.24			2.49995	Negative		58619.7	63291.4	58996.1
762.102			2.50102	Negative		3345.69	3357.08	2531.99
1120.62			2.50208	Negative		20387.5	22801.7	27131.8
610.229			2.5085	Negative		45086.4	47303.3	44105.4
324.099			2.51707	Negative		11898.9	14501	12206.3
394.131			2.51797	Negative		6885	4858.72	4756.73
332.974			2.52054	Negative		26060.2	18971.3	18572.3
226.058			2.56035	Negative		13615.7	13198.2	12476.9
494.165			2.57273	Negative		8738.36	10467.4	9509.37
778.543			2.57993	Negative		94002.8	58281.3	74074.3
492.309			2.57997	Negative		329812	268400	239013
699.98			2.58113	Negative		7107.3	9273.14	10049.7
464.278			2.58424	Negative		348526	266071	233072
362.171			2.5885	Negative		148787	213601	301844
713.996			2.58853	Negative		9170.8	12494.2	13844.2
119.947			2.59708	Negative		269567	270770	292968
728.012			2.59812	Negative		3742.87	8216.2	8443.66
585.305			2.61422	Negative		24081.7	33228.2	40459.4
394.09			2.61425	Negative		4151.76	4266.45	3529.04
482.169			2.61508	Negative		82416.1	82631	65909.8
926.977			2.61688	Negative		6613.18	5765.63	6658.61
378.168			2.62073	Negative		97552.6	90383.8	57960.1
484.166			2.6228	Negative		22341.4	20072.2	17409.9
150.97			2.62281	Negative		4384.2	7238.24	5841.97
818.596			2.63858	Negative		1.38574e+06	1.3767e+06	1.3308e+06
842.62			2.68719	Negative		423541	345333	370545
970.431			2.6914	Negative		9147.22	8427.35	7734.55
942.407			2.69993	Negative		11761.6	10203.6	8633.63
774.524			2.69995	Negative		8718.34	11425.2	7213.33
944.407			2.69997	Negative		11667.2	8580.86	8841.98
870.473			2.69997	Negative		27597	24752.6	23799
834.623			2.69997	Negative		100700	103427	98963.5
896.498			2.69997	Negative		42985.4	27010.1	21883
1009.58			2.70124	Negative		3380.65	2674.95	3509.12
806.589			2.70424	Negative		198172	186308	188220
804.58			2.70852	Negative		919466	900218	831633
778.569			2.70853	Negative		306181	302125	301334
136.863			2.80282	Negative		23921.6	15380.1	16818.1
76.9539			2.8674	Negative		32947.4	29510.5	29805.1
770.327			2.8712	Negative		11253.7	13373.2	9418.14
967.183			2.87917	Negative		14137.3	8558.09	10674.4
614.45			2.8796	Negative		145147	126682	125450
790.313			2.8796	Negative		11589.8	11236.9	13105.3
510.568			2.87963	Negative		21297	18521.6	17619.2
486.64			2.89739	Negative		17909.4	15509.5	14577.9
209.932			2.90548	Negative		14116.5	11730.1	14184.6
248.863			2.90548	Negative		5257.18	6550.18	6092.92
228.926			2.90565	Negative		6181.21	4134.33	5722.53
532.571			2.91018	Negative		10978.4	9129.84	9754.86
1833.43			2.91027	Negative		7626.08	6345.78	6032.87
508.641			2.93508	Negative		27684	24438.6	24302.1
312.86			2.94786	Negative		66129.9	62063.2	62049.4
165.997			2.98208	Negative		13479.8	15152.6	16358.4
905.569			3.0371	Negative		82339	89457.6	91031.7
992.804			3.05423	Negative		178692	154461	90681.3
1020.83			3.05423	Negative		154578	194172	156909
875.529			3.0628	Negative		458031	476858	484563
877.542			3.06621	Negative		305630	339085	341193
1008.8			3.07995	Negative		146559	135846	99921.7
1036.83			3.07997	Negative		74645.6	78889.9	59927.7
1048.87			3.07998	Negative		99761.9	94452.6	107575
814.593			3.08852	Negative		933804	660750	772256
966.787			3.08852	Negative		136659	118704	150558
1023.85			3.08855	Negative		78910.9	81589.5	62284.3
982.784			3.09515	Negative		102506	90238.2	68557.3
994.818			3.09712	Negative		205242	281869	138142
1022.85			3.10372	Negative		138023	231085	184364
802.558			3.10469	Negative		1.97185e+06	1.52497e+06	1.76197e+06
996.83			3.10567	Negative		69393.2	68003.1	49991.1
968.797			3.11319	Negative		48984.6	44891.6	35096.2
1025.87			3.11748	Negative		13832.9	14270.3	10586.1
997.836			3.11853	Negative		22417.1	21666.3	16645.6
772.517			3.12282	Negative		793552	658197	726150
1051.89			3.1314	Negative		33489.1	36586.3	43076
200.001			3.15288	Negative		14542.4	14601.3	17747.1
1050.88			3.16338	Negative		120645	114235	49000.8
378.924			3.2433	Negative		7940.8	4744.25	4064.71
390.946			3.26726	Negative		6576.35	5150.16	5070.53
576.325			3.27448	Negative		3132.44	2391.05	3316.42
138.988			3.28878	Negative		14853.3	14193.1	14614.1
974.969			3.30769	Negative		43013	39430.7	38807.5
966.787			3.31432	Negative		67058.4	61480.6	44758.7
739.616			3.33147	Negative		28028.8	30246.1	31130.5
1008.8			3.34288	Negative		80622.3	64160.7	56945.6
994.82			3.34579	Negative		107198	93250.6	80179.2
1048.87			3.3486	Negative		36577.6	34516.8	27152
1023.85			3.35865	Negative		60706.2	46779.2	40371.6
982.784			3.35987	Negative		88043.5	71685.9	57284.4
711.588			3.37852	Negative		316215	359144	362101
968.798			3.37852	Negative		48160.4	40470.5	33316.3
996.83			3.38005	Negative		72598.1	61082	51867.5
1024.86			3.38005	Negative		53869.2	50033.3	41216.9
842.626			3.39995	Negative		155194	107803	220453
684.46			3.40272	Negative		80907.8	76173	66919.9
712.492			3.40575	Negative		1.30882e+06	1.34588e+06	1.10572e+06
457.68			3.40853	Negative		3300.6	3752.9	2684.72
941.612			3.41987	Negative		17841.4	17663.8	18794.3
1035.43			3.4229	Negative		20814.1	23088.8	30281.6
1037.43			3.42313	Negative		12605.5	14841.1	16159.4
977.487			3.42843	Negative		39042.4	38388.8	40627.6
959.488			3.43147	Negative		75263.7	54029.6	84498.7
946.516			3.43147	Negative		17633	19709.4	25315.5
987.526			3.43172	Negative		31181.8	36542.1	40335.5
1007.4			3.437	Negative		10234.3	12813	13163.7
1009.4			3.437	Negative		16886	16457.2	21515.1
168.103			3.44005	Negative		4454.11	5880.4	5007.28
933.465			3.44005	Negative		70267	71267.4	79197.4
927.565			3.44005	Negative		42625.5	49938.7	43663
871.535			3.44557	Negative		245217	186270	135844
913.58			3.44862	Negative		268737	294125	300895
889.572			3.45718	Negative		870922	980392	982532
887.564			3.45718	Negative		3.56645e+06	4.0452e+06	3.95435e+06
929.576			3.45718	Negative		111085	182492	122215
901.55			3.45742	Negative		849561	860506	938991
782.539			3.46396	Negative		2.34829e+06	1.57738e+06	1.27395e+06
873.55			3.46575	Negative		701396	758653	780945
931.59			3.46575	Negative		102425	116154	115198
859.533			3.466	Negative		2.55065e+06	2.85714e+06	2.78019e+06
903.56			3.466	Negative		2.38882e+06	1.59628e+06	2.60514e+06
831.5			3.47433	Negative		193176	215181	218974
875.532			3.47433	Negative		1.08111e+06	1.19558e+06	1.2048e+06
861.548			3.47433	Negative		2.26495e+06	2.5671e+06	2.53456e+06
646.202			3.47873	Negative		2635.27	0	2937.99
877.542			3.47987	Negative		740895	855784	1.46985e+06
660.2			3.48138	Negative		8108	8508.84	7039.85
804.551			3.48138	Negative		508208	276397	252849
754.54			3.49172	Negative		2.35761e+06	1.6012e+06	1.3757e+06
114.949			3.49242	Negative		49468.5	44927.2	19533.5
320.883			3.49421	Negative		4963.7	3495.11	4529.29
758.556			3.50005	Negative		1.22751e+06	986959	649454
756.548			3.51942	Negative		2.81781e+06	2.38964e+06	2.17634e+06
874.436			3.52208	Negative		240081	356199	253286
522.319			3.54425	Negative		194587	185653	206146
562.39			3.54437	Negative		13356.3	9191.64	7284.89
568.203			3.546	Negative		11983.5	12518.1	12959.5
1153.82			3.55458	Negative		26107.5	23885.3	22956
1125.79			3.55987	Negative		21177.8	19281.2	19440.7
802.042			3.58282	Negative		2924.03	3973.07	0
278.91			3.59057	Negative		58217.6	52279.9	51953.7
266.837			3.65587	Negative		28023.5	26061.4	26916.4
134.966			3.67147	Negative		4601.08	5524.26	5955.28
969.565			3.68311	Negative		25449.2	26400.9	21160.6
374.92			3.70887	Negative		12317.6	13050.7	14311.1
532.924			3.71432	Negative		9294.58	4411.53	5778.55
739.616			3.71743	Negative		54281.3	57074	92283.8
606.857			3.72323	Negative		9814.2	9185.37	5054.48
528.84			3.7292	Negative		17094.6	6490.81	14365
368.854			3.73298	Negative		67772.5	63774.7	58839.3
618.194			3.74311	Negative		7784.08	7007.75	7930.69
769.336			3.76878	Negative		54981.3	50373.8	53603.9
812.623			3.77975	Negative		900211	723142	726610
495.307			3.80087	Negative		15667.8	20002.9	14812.3
813.704			3.80604	Negative		6081.82	5432.52	4249.64
790.538			3.81462	Negative		159028	97163.3	78494.6
492.31			3.83743	Negative		159562	96638.5	83268.6
785.669			3.85197	Negative		10724.4	14402.4	13327.2
899.709			3.87903	Negative		33692.6	33314.7	32639.5
872.673			3.88887	Negative		849256	894160	829487
467.279			3.89882	Negative		10215.7	10610.4	6638.58
859.675			3.90483	Negative		57744.4	42125.3	69784.1
933.727			3.90487	Negative		0	6592.18	3279.43
871.688			3.90593	Negative		623418	673353	642857
1067.93			3.9145	Negative		19927.8	21710.7	19106.4
487.816			3.91458	Negative		3853.86	4002.71	4060.27
807.657			3.91458	Negative		19267.3	21380.3	18739.6
653.922			3.92307	Negative		4540.15	3831.92	4909.9
923.583			3.92307	Negative		18384.8	8911.88	20551.7
485.811			3.93165	Negative		12597.5	13025.2	13026.4
1055.47			3.93165	Negative		9942.25	12270.9	9096.36
1064.91			3.93165	Negative		30833.7	35506.3	31859.4
996.51			3.93165	Negative		56183.6	35414.8	57675.8
921.58			3.93172	Negative		115050	79364.8	116878
842.636			3.93818	Negative		1.42104e+06	1.42004e+06	1.44387e+06
844.642			3.94022	Negative		7.26887e+06	6.87477e+06	7.20301e+06
994.509			3.94022	Negative		92730.8	62370.1	90465.8
1142.37			3.94022	Negative		25339.6	15700	23246
1221.31			3.94025	Negative		3476.7	2715.96	3273.29
1068.44			3.94028	Negative		46235	28979.8	44350.6
1052.47			3.94028	Negative		31152.7	20936.8	29949.5
495.275			3.94573	Negative		18636.6	19393.9	19085.6
992.506			3.94878	Negative		62798	42703.2	62042.5
1143.37			3.94887	Negative		11025.8	6903.97	9696.61
977.528			3.95311	Negative		17696	18655.7	19100.1
473.802			3.9728	Negative		3530.95	3339.99	3231.91
639.909			3.9728	Negative		2514.39	3014.2	2260.41
895.548			3.9745	Negative		18084.4	11892.7	14836.4
969.488			3.97475	Negative		12179.7	8680.51	10833.9
967.485			3.98307	Negative		17933.7	13500.9	17244.4
781.641			3.98307	Negative		0	30342	26180.1
893.553			3.98307	Negative		64753.3	47130.7	57558.8
968.486			3.98307	Negative		40355.2	30551.7	40877.9
1042.42			3.98307	Negative		27511.6	20825.5	25349.3
1040.42			3.98307	Negative		23876.3	17772.4	23895.5
1117.35			3.98332	Negative		6063.27	3090.4	5122.45
953.513			3.98332	Negative		7495.52	4287.52	6893.74
966.484			3.98332	Negative		47483.4	35917.6	46692.2
1041.42			3.98332	Negative		8580.32	5990.52	8338.63
1175.3			3.99087	Negative		2601.01	2446.29	3387.81
816.61			3.99183	Negative		2.25329e+06	2.1531e+06	2.2435e+06
814.599			4.0004	Negative		179891	170931	201194
804.608			4.00045	Negative		80011.6	69642.4	86702.1
750.566			4.00898	Negative		14754	12886.7	14061
585.374			4.04613	Negative		677720	677008	682311
790.592			4.04613	Negative		1.03138e+06	1.03407e+06	1.03849e+06
740.526			4.06268	Negative		2.60907e+06	2.69203e+06	2.31958e+06
776.581			4.07616	Negative		39856.3	42430.6	42726.8
897.451			4.09757	Negative		5061.33	4071.01	3927.76
971.391			4.09762	Negative		4462.43	4932.33	5212.69
913.429			4.10613	Negative		11159.8	11702.7	11489.2
912.427			4.10613	Negative		43396.6	41803.4	38328
986.358			4.10618	Negative		23891.1	25637.7	22562.2
961.5			4.10997	Negative		41076.9	29332	38339.1
970.386			4.11397	Negative		18904.5	18272.1	17182
910.428			4.1147	Negative		46408.1	45538.8	42542.7
445.772			4.11475	Negative		0	2278.82	2756.62
772.593			4.11475	Negative		313234	281718	325222
1060.29			4.11475	Negative		17202.2	17068.5	16361.8
760.553			4.12327	Negative		700221	692529	717375
911.424			4.12327	Negative		18110.4	18866.8	19826
984.36			4.12327	Negative		21388.4	20537	19400.4
894.444			4.14898	Negative		40984.1	43667.8	38566.2
968.376			4.14898	Negative		20026.6	19793.9	21117.5
821.596			4.17475	Negative		37582.1	35985.6	42136.1
820.592			4.18327	Negative		130513	117358	124104
886.393			4.18327	Negative		91527.9	88723.6	90522.6
1242.08			4.18327	Negative		13412.2	12097.5	12664.2
982.828			4.18332	Negative		85164.6	75536.9	81623.4
746.571			4.18332	Negative		262207	255273	267579
1111.19			4.19185	Negative		3324.86	2952.76	2885.86
1300.04			4.19185	Negative		6646.04	6514.47	5116.72
803.523			4.19185	Negative		8124.99	8358.05	7391.47
869.427			4.19185	Negative		25914.7	25906.3	25759.4
1437.1			4.19185	Negative		20285.5	22232	22445.7
431.756			4.19187	Negative		14773.7	16798	15105.8
597.862			4.1919	Negative		11354	10447.7	10118.6
736.169			4.1919	Negative		104995	97312.9	108834
866.424			4.1919	Negative		71990	71621.6	74357.2
959.33			4.1919	Negative		30723.8	28892.6	27579.4
1019.29			4.1919	Negative		9220.74	9758.4	11335
1106.2			4.1919	Negative		22710.7	24493.4	22199.7
1316.02			4.1919	Negative		8830.64	8312.31	10211.7
1330			4.1919	Negative		3392.96	3990.73	3475.7
744.56			4.1919	Negative		1.62838e+06	1.65034e+06	1.60091e+06
868.423			4.1919	Negative		76994.4	76887.7	73279.7
1398.12			4.1919	Negative		67141.3	70085.1	71395.5
885.397			4.1919	Negative		63226.7	52310.2	60813.6
958.328			4.1919	Negative		95988.2	91385.5	92176.1
884.396			4.1919	Negative		186204	178046	181568
882.398			4.1919	Negative		143167	138506	138988
960.325			4.1919	Negative		65733	60765.6	64651
734.941			4.1919	Negative		49043.6	45217.2	48869.6
942.356			4.1919	Negative		61771.6	49377	57969.9
1240.08			4.1919	Negative		15515.8	15318.2	13098.2
956.33			4.1919	Negative		50379.7	51079.5	48342.5
870.424			4.1919	Negative		28239.4	29094.5	27320.5
887.393			4.1919	Negative		15917.3	18092.3	24091.6
1016.29			4.1919	Negative		47240.5	40977.4	45374.6
892.437			4.1919	Negative		47563.9	40108.9	45813.4
811.466			4.1919	Negative		193601	183568	191872
1090.22			4.1919	Negative		25645.8	25812.1	23538.4
1108.19			4.1919	Negative		25614.2	22437	24960.7
1184.12			4.1919	Negative		13372.4	14413.6	12680.2
735.844			4.19195	Negative		5066.14	4624.32	4092.58
1077.24			4.19195	Negative		0	2624.92	2721.28
954.797			4.19195	Negative		67193.9	88176.9	85903.1
1180.13			4.19195	Negative		12994.1	11478.9	11901.6
901.553			4.2089	Negative		394988	186612	483877
735.979			4.20927	Negative		16206.8	25908.2	29112.5
1212.89			4.22618	Negative		5760.03	7198.88	4328.08
722.517			4.23475	Negative		35125.8	33387	34753.7
366.821			4.25547	Negative		26927.4	24489	24994.1
903.565			4.26047	Negative		409892	369434	384274
905.575			4.26473	Negative		101842	101651	106924
797.069			4.3373	Negative		6849.05	5819.67	7706.31
683.587			4.37188	Negative		169182	150281	130834
942.253			4.37359	Negative		23997	12790.6	21746.5
1737.62			4.38038	Negative		2878.43	3728.71	3942.66
1306.7			4.38042	Negative		4942.22	4064.63	3230.11
1074.13			4.38043	Negative		4877.39	3954.79	5225.74
680.252			4.38402	Negative		20911.7	13963.3	23560.9
709.96			4.38567	Negative		7494.63	16631.7	13152
1474.84			4.38646	Negative		5256.14	5431.1	5902.34
1172.86			4.38652	Negative		0	3232.25	4066.44
1389.04			4.38659	Negative		3831.8	3331.56	3299.04
746.531			4.38893	Negative		3555.71	4512.4	3851.34
846.477			4.38893	Negative		141418	130123	126509
892.37			4.38897	Negative		49282.4	45808.4	47382.7
1358.41			4.38902	Negative		3970.68	4309.46	4211.25
728.521			4.38902	Negative		46140.1	47483.9	48629.1
774.372			4.39328	Negative		15498	15538.3	6902.5
730.519			4.3975	Negative		170093	174810	138776
725.503			4.39757	Negative		20498.8	32351.9	29255.6
758.536			4.39758	Negative		322191	345581	321306
603.278			4.4319	Negative		6636.65	9263.69	11949.3
736.988			4.48187	Negative		180290	205124	84567.3
723.979			4.49904	Negative		91308.9	46605.4	86508.9
867.679			4.50901	Negative		8488.37	7353.04	7369.59
740.524			4.5498	Negative		1.16885e+06	1.33127e+06	1.05727e+06
903.567			4.55414	Negative		290498	292209	288849
862.653			4.55474	Negative		478205	470314	465970
839.641			4.58042	Negative		7079.39	5638.74	4515.73
697.964			4.62328	Negative		16275.8	16766.7	27247
494.326			4.62333	Negative		49343.7	26882	22984.9
724.988			4.64048	Negative		229708	248459	238372
737.996			4.6492	Negative		190581	207842	174712
804.576			4.66618	Negative		213669	217339	208188
508.343			4.69231	Negative		3933.04	3025.37	4548.86
711.98			4.71877	Negative		174329	185599	153714
834.621			4.77762	Negative		249478	244542	238683
740.523			4.78817	Negative		1.11663e+06	756760	1.47827e+06
671.948			4.79477	Negative		34048	38357.6	36935.4
1053.69			4.79477	Negative		50090.2	42136.4	41542.7
1048.66			4.8119	Negative		42756.1	45722.1	36692
887.565			4.82042	Negative		1.08603e+06	1.71371e+06	719176
698.972			4.83192	Negative		268426	291371	294685
698.471			4.83757	Negative		307288	342316	343274
725.995			4.8719	Negative		354170	388286	403052
754.544			4.88048	Negative		176906	184185	169451
685.964			4.88383	Negative		321751	362405	374101
712.488			4.89757	Negative		2.06022e+06	1.42589e+06	2.0915e+06
859.535			4.90132	Negative		855570	1.49189e+06	1.93024e+06
712.988			4.93593	Negative		777357	869487	897877
1437.92			4.9423	Negative		85077.3	139617	122518
725.498			4.96618	Negative		195780	183809	354594
672.455			4.98548	Negative		143845	170569	175676
699.98			4.99185	Negative		1.2056e+06	1.38488e+06	1.48316e+06
726.512			4.9919	Negative		1.93692e+06	733704	1.95279e+06
672.956			5.009	Negative		127435	146995	157965
740.011			5.02578	Negative		131255	246787	139671
727.003			5.07187	Negative		750150	875856	931011
706.987			5.14652	Negative		47318.8	87578.4	83889.8
719.997			5.14905	Negative		14922	40838.7	30378.6
686.972			5.16493	Negative		171845	417033	474704
1465.95			5.17762	Negative		207726	240502	215028
713.995			5.19192	Negative		1.71872e+06	2.13384e+06	2.31835e+06
728.011			5.22615	Negative		877757	1.10961e+06	1.25319e+06
701.992			5.22615	Negative		61882.3	45727.9	84066.6
687.977			5.22952	Negative		71255.7	93137	105012
715			5.24328	Negative		397260	519528	588214
863.564			5.24335	Negative		43215.1	78640.3	76565.8
865.582			5.27763	Negative		108529	96684	96666.9
729.015			5.28615	Negative		125037	174855	204211
837.549			5.37215	Negative		60173.4	55163.6	48163.2
905.575			5.4744	Negative		379922	598550	223127
1400.97			5.48328	Negative		201916	94924.7	147470
967.644			5.5306	Negative		87785.3	85238.3	93823
1006.08			5.62362	Negative		273246	374223	358555
870.476			5.66206	Negative		276410	321356	261226
1092.27			5.66206	Negative		67121.3	54504	47876.6
945.411			5.66647	Negative		58333.1	60008	47220.8
944.41			5.67063	Negative		169611	190150	152167
1010.08			5.67074	Negative		111996	107202	98509.7
1402.98			5.68375	Negative		151040	136861	124477
240.793			5.72635	Negative		676301	628606	505657
993.664			5.74375	Negative		122503	129012	119596
1431.01			5.76934	Negative		68588.9	52825.8	60395.2
791.579			5.78037	Negative		6076.04	0	6152.99
1145.26			5.78658	Negative		46613.4	40698.6	72134.4
995.678			5.7866	Negative		225706	238400	233329
1217.2			5.79503	Negative		31587.9	22022.8	18787.8
974.649			5.81207	Negative		88955.5	56007.1	73187.8
643.342			5.84648	Negative		6361.9	5939.3	6354.42
965.632			5.8466	Negative		58060.4	60719.5	62210.9
490.549			5.8553	Negative		16096.9	9055.42	13417
1328.12			5.85933	Negative		19391.8	28971.2	35143.3
847.461			5.86353	Negative		15155.8	21072.5	10964.2
1147.26			5.86403	Negative		31380.5	16296.8	36703.6
859.536			5.86791	Negative		176359	189244	163562
916.481			5.88488	Negative		6888.32	9126.73	7354.39
988.401			5.89344	Negative		19733.2	18800.8	19440.7
1228.16			5.89782	Negative		29572.2	28198.4	20905.7
967.647			5.89803	Negative		207440	233040	247107
930.452			5.9066	Negative		75738.7	132725	118021
1154.23			5.91051	Negative		32878.7	28647	27191.5
928.437			5.91457	Negative		158272	201148	186537
932.466			5.91518	Negative		19902.8	37405.6	18927.4
1152.23			5.91908	Negative		54546.9	62972.8	32939.8
1226.16			5.92337	Negative		39040.3	25546.5	42687.9
1031.39			5.92344	Negative		39718.9	39630.4	27748.1
1029.39			5.92765	Negative		35890.2	18944.9	33386.4
311.911			5.94062	Negative		16598	12472	7958.38
820.445			5.94087	Negative		25641.9	47544.6	28859.8
301.932			5.94088	Negative		10182.9	12941.1	4916.53
926.429			5.94088	Negative		49700	81083.3	102789
942.436			5.94094	Negative		201834	194062	182935
1105.33			5.94463	Negative		24920.2	15013.7	28525.1
782.284			5.94552	Negative		135474	124321	116213
294.732			5.94805	Negative		28167	19791.2	29985.6
252.941			5.9487	Negative		11586.2	14061.3	5055.63
468.131			5.94986	Negative		36225.4	44733.1	48232.5
1047.37			5.95337	Negative		47106.6	46965.7	27152.9
973.437			5.95803	Negative		83342.2	41501.2	43689.4
1124.21			5.9666	Negative		36155.3	26515.8	22980.2
1019.34			5.97042	Negative		34663.6	28295.3	30281.8
902.429			5.97518	Negative		96504.9	137958	99034.2
904.438			5.98375	Negative		78514.7	102298	91147.5
976.358			5.98375	Negative		52134.2	76556.6	59611.9
1128.23			5.98748	Negative		16303.8	25307.3	16035.5
903.432			5.99122	Negative		33188.5	49043.8	36114.2
1178.25			5.99122	Negative		21032.4	37511.1	46806.2
1034.69			5.99232	Negative		39190.9	74745.1	67290.9
1054.3			5.99597	Negative		16997	31463.5	20335.4
472.577			5.9981	Negative		10697.6	10243.4	10669.3
1102.8			5.99978	Negative		60897.2	0	46268.7
1242.14			6.00026	Negative		17030.3	22801.5	10583.2
1270.16			6.00462	Negative		23123.3	18436.7	23043.7
972.434			6.0082	Negative		149861	150851	155407
1164.73			6.0082	Negative		47558	50741.1	96030.2
1074.77			6.0082	Negative		69880.8	60835.8	57739.4
1163.74			6.0082	Negative		29258.8	24476.8	27594
939.617			6.00947	Negative		404913	456822	466330
872.381			6.00947	Negative		20408	29853.1	21066.7
1126.22			6.01302	Negative		21726.2	34803.8	25105.5
1268.16			6.01302	Negative		32863.8	17886.8	25034
854.401			6.01312	Negative		3327.79	3522.76	3138
1090.29			6.01677	Negative		35746.5	38790.9	55457.8
1120.29			6.01677	Negative		84433.3	50421	54972.1
1122.3			6.01677	Negative		27664.7	35119.7	52743.6
1106.32			6.01677	Negative		27336.3	39388.2	46227.7
956.455			6.01677	Negative		0	105783	104320
1104.82			6.01677	Negative		34897	63310.9	29442.4
954.453			6.01803	Negative		109065	95113.5	109313
873.381			6.0216	Negative		7936.03	10561.1	6319.98
970.432			6.02517	Negative		242871	178452	202113
1104.32			6.02517	Negative		37042.3	54539.8	58019.8
1076.79			6.02517	Negative		0	74619.7	53343
968.426			6.03373	Negative		139826	88476.8	110829
946.409			6.03373	Negative		74907	63758.7	58527
1092.27			6.03373	Negative		50391.8	45854.5	58074.8
1176.25			6.03373	Negative		15303.1	18570.6	24686.1
1342.1			6.03589	Negative		14900.7	16511.5	14291
958.456			6.03805	Negative		45388.9	82699.6	53701.5
1203.22			6.0521	Negative		5961.75	7923.76	6660.56
841.354			6.05358	Negative		25097	19076.4	19893.3
843.351			6.05358	Negative		19197.2	14646.4	14443
896.5			6.05358	Negative		495853	367062	404940
1050.77			6.05358	Negative		0	151636	162883
1192.24			6.05518	Negative		31263.3	21949.7	32453.6
974.43			6.05859	Negative		81751.8	46240.4	43324.6
1000.43			6.05859	Negative		51757.6	27132.1	30549.8
468.582			6.0593	Negative		40764.9	69669.4	60956.3
244.787			6.06159	Negative		107485	169811	154990
870.476			6.06215	Negative		330841	256413	297646
725.527			6.06377	Negative		89447.1	164227	117713
394.65			6.06779	Negative		24571.5	38017.3	32381
926.496			6.07057	Negative		119396	55343.7	54696.4
898.501			6.07057	Negative		194641	163426	196309
874.403			6.07913	Negative		59362.5	82112.1	75582.9
1008.48			6.08422	Negative		84502.7	49933.1	49867.5
950.341			6.08753	Negative		46527	48350.3	33080.7
969.697			6.09279	Negative		27041.6	28552.7	13291.2
916.392			6.0961	Negative		67291.8	54336.7	57652.6
915.602			6.10452	Negative		772041	485322	462417
876.413			6.10452	Negative		87616.9	107087	77487.7
944.409			6.10945	Negative		224049	155862	150518
911.582			6.11429	Negative		188399	106051	105135
942.409			6.11946	Negative		166731	125856	147687
879.42			6.12165	Negative		12918.2	14174.7	7559.97
1006.47			6.13555	Negative		76942.5	31974.8	48937.7
1282.19			6.14437	Negative		22370.7	12167.3	10713
930.511			6.14703	Negative		58763.1	28886.5	0
992.508			6.14817	Negative		20736.7	25561.6	22944.2
1465.95			6.16943	Negative		21727.6	27949.5	35411.4
607.887			6.20653	Negative		9619.83	8902.31	13561.1
687.978			6.20653	Negative		39647	32965.7	35832
699.979			6.20653	Negative		147103	135994	152603
715.001			6.20653	Negative		254776	233319	265847
729.015			6.20784	Negative		90584.5	190247	109973
728.01			6.20947	Negative		499557	459008	539180
284.845			6.21239	Negative		10385.9	7715.03	7695.24
712.987			6.21493	Negative		68781.9	62265	76493.2
727.003			6.21805	Negative		136671	125752	171641
742.025			6.22335	Negative		49729.2	82103	83703.9
960.619			6.23799	Negative		51469.6	61143.9	49871.1
594.378			6.24032	Negative		72743.7	107129	114796
848.39			6.24373	Negative		31503.1	24069.3	11263.2
608.393			6.24375	Negative		22399.4	33989	36425.7
850.39			6.24375	Negative		23739.8	14533.4	9085.57
434.954			6.24406	Negative		0	2254.21	2503.42
777.464			6.25233	Negative		14442.2	11580.2	7274.69
879.501			6.2548	Negative		64576	29817.1	32800.4
740.011			6.2609	Negative		27244.8	48531.8	50093.1
240.948			6.26154	Negative		32020.6	57908.2	58543.7
803.542			6.27805	Negative		77356.8	41941.6	45758.4
580.362			6.28285	Negative		21236.2	43325.1	29332.9
713.995			6.28513	Negative		447757	415946	445193
700.986			6.28513	Negative		184757	168926	195237
1022.47			6.3168	Negative		82937.8	39461.5	38853.4
934.575			6.33362	Negative		392553	252512	247544
354.985			6.34434	Negative		22489.6	30159.9	30186.8
982.71			6.35058	Negative		93411.3	150920	55296.5
976.618			6.35709	Negative		99159.3	50874.3	54474.2
581.872			6.36757	Negative		170474	247934	246179
595.887			6.3723	Negative		242096	351679	379585
1094.87			6.37233	Negative		22297.9	19216.5	17128.7
1025.76			6.38453	Negative		190501	231597	85046.9
847.577			6.39312	Negative		1.00748e+06	707456	759611
567.857			6.39805	Negative		44878.2	56609.4	64559.4
1006.49			6.39987	Negative		52098.6	45836.6	44641.2
837.624			6.40152	Negative		402819	211386	227474
777.53			6.40662	Negative		38238.8	35046	40483.3
841.532			6.41518	Negative		66625.8	64790.2	54190.7
653.882			6.42104	Negative		5049.97	4985.84	4471.04
971.715			6.4212	Negative		137776	106309	88594.2
932.571			6.42375	Negative		378147	430909	398102
1080.82			6.43547	Negative		101991	72753.2	76083.2
481.798			6.43818	Negative		13595.6	15153.4	14512.8
849.592			6.44945	Negative		2.00903e+06	932987	1.7422e+06
487.784			6.44947	Negative		43055.2	43581.1	42981.5
1096.89			6.44947	Negative		25659.5	26798.9	25263.8
1020.5			6.46085	Negative		25237.9	26931.9	21667.9
903.678			6.46372	Negative		0	36004.8	25475.1
943.69			6.46942	Negative		189251	144579	73314.4
1528.13			6.47089	Negative		36620.2	49298.4	32658.8
1530.14			6.47518	Negative		27201.6	45543.7	25750
596.391			6.47518	Negative		162600	204582	266871
851.594			6.47518	Negative		542122	565817	411869
1656.2			6.47518	Negative		20467.2	19917.7	14088.9
1603.21			6.4864	Negative		25825.8	29568.4	27352.9
1673.26			6.4864	Negative		47400.6	48591.6	44550.6
819.544			6.49232	Negative		293150	250267	236592
957.615			6.49233	Negative		16268.2	30003.3	24925.5
809.599			6.50088	Negative		729685	476301	441298
568.362			6.5009	Negative		130601	155537	165282
1016.52			6.50337	Negative		45962.5	50701.3	34308.4
246.942			6.50794	Negative		6711.15	3746.74	4561.3
927.63			6.50801	Negative		199357	169093	189778
1038.79			6.50945	Negative		34532.4	30107.6	24217.4
729.015			6.50947	Negative		124052	97925.5	68135.9
266.151			6.51233	Negative		127457	136816	132520
1644.22			6.51802	Negative		130205	129526	128594
1658.23			6.51802	Negative		111769	116867	112927
1659.23			6.51802	Negative		84859.2	85553.2	90634.9
283.341			6.53738	Negative		5165.8	6176.28	5070.61
980.466			6.53743	Negative		85016.8	59172.8	68592.4
1660.24			6.53803	Negative		159205	144556	156221
568.864			6.53803	Negative		77919.7	96076.5	101620
978.47			6.54601	Negative		60814.7	47510.3	54283.5
467.784			6.5466	Negative		23760.2	21842	23247.4
930.59			6.5466	Negative		279202	168425	181141
1646.24			6.5466	Negative		182956	171004	183988
1018.52			6.5466	Negative		38130	40414.5	31979.1
352.942			6.55032	Negative		30098.8	27146.7	25374.4
1068.86			6.55517	Negative		74916.4	72068.2	66269.1
1688.24			6.55517	Negative		59572.6	57877.7	53842.8
842.082			6.557	Negative		3500.49	5435.87	5343.66
1647.24			6.557	Negative		109245	100724	114326
1502.11			6.56888	Negative		19111.8	31569.6	16688
929.57			6.57232	Negative		26655.6	23150.1	23078.7
990.502			6.57232	Negative		54239.8	71038.3	45353.4
633.876			6.57233	Negative		8852.85	8564.57	9592.37
1070.87			6.57398	Negative		38709.2	37808.9	36553.1
904.533			6.58092	Negative		389742	343712	355085
1634.21			6.58092	Negative		325234	286708	321769
1690.18			6.58945	Negative		35552.7	0	37367.7
1619.21			6.58948	Negative		273550	231613	296808
992.487			6.59112	Negative		37106.3	34130.4	34644
1019.52			6.59112	Negative		6021.32	4486.89	4958.1
907.539			6.59458	Negative		104472	78398.5	81471.5
1637.2			6.59803	Negative		78045.6	72348.3	64575.6
473.77			6.59805	Negative		85728	78761.7	81128.1
1120.3			6.59805	Negative		33766.3	35567.9	31414.6
899.597			6.59805	Negative		136025	252716	136948
1692.13			6.59805	Negative		51269.2	44636.6	45779
840.065			6.59805	Negative		6720.38	7134.44	10263.6
1633.21			6.59879	Negative		245316	221893	263844
1122.31			6.59879	Negative		15877.2	15402	14738
641.881			6.60662	Negative		21590.4	21087.9	20115.9
475.776			6.61517	Negative		35915.9	33184.4	36257.2
1595.19			6.6152	Negative		108325	112278	88591.8
881.524			6.62375	Negative		47329	59614.6	30841.1
1054.8			6.62375	Negative		131564	121554	85541.3
968.427			6.62375	Negative		72482	66382.4	29168
1042.84			6.62375	Negative		64998.7	90544.3	58449.4
1680.11			6.62377	Negative		55282.1	57114.6	51190.7
896.499			6.62507	Negative		495832	473425	357417
972.431			6.62507	Negative		61988	54215	41976.3
1605.19			6.63232	Negative		167378	149555	166224
1607.17			6.63233	Negative		402713	400667	360010
1609.17			6.63233	Negative		404247	423277	337108
751.519			6.63233	Negative		45591.7	38299.8	35938.4
970.43			6.63299	Negative		107064	94968.4	83404.4
898.498			6.63348	Negative		178291	166255	127352
822.701			6.63348	Negative		63332.4	62151.9	37496.5
821.69			6.64092	Negative		8005.17	7357.1	5004.49
975.174			6.64092	Negative		16789.8	16189.9	18108
1664.11			6.64092	Negative		24401	21853.3	23091.6
1667.12			6.64092	Negative		28752.1	23042.9	19554.2
1611.18			6.64205	Negative		142777	166943	103545
823.706			6.64205	Negative		6122.03	7303.62	4048.47
1000.83			6.64518	Negative		8582.29	11695.5	8592.1
1539.12			6.64518	Negative		32597	30402.7	26054
1592.18			6.64945	Negative		310071	286542	300865
1591.17			6.64945	Negative		159085	139075	170167
952.448			6.64945	Negative		49065.2	55842.4	48245.8
854.063			6.64948	Negative		11531.9	13080.7	14369
1579.12			6.65805	Negative		64976	62374.4	51766.4
1581.14			6.66662	Negative		291665	298779	252190
1469.13			6.66662	Negative		6660.97	11978.2	7784.64
961.16			6.66662	Negative		9616.94	4082.87	7893.68
1654.08			6.6676	Negative		49590	48650.6	46586.6
1582.14			6.6752	Negative		465231	469780	415144
1597.21			6.676	Negative		75914.1	88894.3	59789.4
928.431			6.67988	Negative		24676.1	26512.6	16869.5
944.408			6.68376	Negative		46279.6	38539.4	30218.3
942.408			6.68376	Negative		40321.9	34565.9	28172.9
893.534			6.68377	Negative		426008	260423	426014
1583.15			6.68377	Negative		315734	317489	279531
1513.11			6.68845	Negative		24906.6	24077.6	21404.7
1650.12			6.69232	Negative		24519.9	27686.3	24842.9
855.502			6.69315	Negative		24439.2	28104.2	19837
1638.08			6.69315	Negative		20109.5	16133.8	26946
453.772			6.70088	Negative		24715.3	22578.1	22264.8
870.473			6.70092	Negative		217907	196648	160138
1014.81			6.70122	Negative		29698.4	27257.4	26317.1
877.493			6.71376	Negative		8850.64	13322.5	12143.2
1577.19			6.71805	Negative		117069	110716	116674
1629.05			6.72663	Negative		19906.5	17431.6	17545
1610.17			6.72713	Negative		305820	333592	244649
825.626			6.73232	Negative		531741	614115	451678
627.867			6.7352	Negative		26328.2	23076.5	25879.1
795.673			6.7352	Negative		8126.16	7532.73	5840.71
1555.12			6.7352	Negative		353334	339581	310309
460.762			6.7352	Negative		90089.8	84810.9	86410.1
899.569			6.7429	Negative		78120.4	71194.5	86057.1
1660.17			6.74375	Negative		9985.06	14097	11843.9
461.762			6.74377	Negative		57746.7	50483.6	53201.1
804.702			6.74377	Negative		16572.9	16225.8	13613.6
1601.24			6.74821	Negative		10500.9	6132.73	5888.4
1585.21			6.75233	Negative		87009.9	82113.3	84698.8
1575.18			6.75233	Negative		227558	217410	211444
891.526			6.75872	Negative		4641.79	8269.66	7312.16
1536.18			6.76092	Negative		50188.3	50670.8	49625.7
1631.1			6.76092	Negative		49722.1	46028.7	42848.9
1534.17			6.76948	Negative		161933	158712	149558
1217.36			6.77803	Negative		4816	4375.41	4507.17
1560.2			6.77805	Negative		19187.9	33657.3	19470.7
1574.19			6.77805	Negative		120663	113446	114631
1533.17			6.77805	Negative		231730	229169	222469
1535.17			6.77805	Negative		125403	119567	112195
1557.18			6.78662	Negative		700753	677583	668950
1558.18			6.78662	Negative		521121	494679	499748
1572.2			6.7952	Negative		317222	322257	308463
837.063			6.7952	Negative		24607	24372.5	24179.5
1549.16			6.7952	Negative		966989	949514	928236
1621.08			6.80377	Negative		91634	83420.7	78738.7
1697.01			6.8039	Negative		20949	17007.7	14253.5
1077.29			6.81233	Negative		5958.94	2901.7	5944.35
1653.21			6.81248	Negative		10630.2	10489.8	13879.3
1478.11			6.82092	Negative		7647.49	7378.12	6206.92
1654.23			6.82092	Negative		8559.16	6619.49	10134.7
1623.09			6.82092	Negative		100490	97466.3	89458.4
833.578			6.82162	Negative		600458	649564	589501
1962.99			6.82169	Negative		4535.72	4467.96	4323.81
1633.23			6.82176	Negative		230432	151461	191156
1549.21			6.82177	Negative		955182	916756	889066
1506.15			6.82945	Negative		44149.1	40681.2	39881.1
1552.68			6.83805	Negative		6578.46	7387.56	7028.41
1516.18			6.84231	Negative		11650	10053.2	9291.48
1581.17			6.85255	Negative		299578	311945	287015
1505.14			6.85517	Negative		88567.8	72816.9	59828.4
1601.17			6.8552	Negative		42786.7	48068.9	50997.6
1876.37			6.8649	Negative		3370.83	3239.51	2719.73
1507.16			6.87232	Negative		135579	130080	130726
1519.12			6.88088	Negative		368021	361081	363791
1528.17			6.88368	Negative		222505	218721	208558
1517.19			6.88928	Negative		33127.8	29263.7	32880.9
1717.07			6.89422	Negative		3923.55	4401.89	4597.3
1518.2			6.89788	Negative		22164.9	22097	23259.9
1593.05			6.90627	Negative		17873.6	17628.9	21952.2
824.055			6.90647	Negative		14010.6	12558.2	13755.7
1527.09			6.9066	Negative		96762.7	98464.8	97088.5
1521.13			6.9066	Negative		691211	685279	691827
1529.12			6.91483	Negative		277036	269040	265699
1530.13			6.91503	Negative		184106	235519	179497
949.465			6.91514	Negative		3237.87	4421.13	3027.65
1531.16			6.91517	Negative		212863	208752	210112
1595.06			6.92375	Negative		68018.8	62611.3	60941
1526.1			6.92375	Negative		178633	193291	166501
1045.46			6.92436	Negative		13208	12299.8	8169.75
1529.05			6.92717	Negative		279205	271593	265235
1164.84			6.93182	Negative		7845.04	6124.21	11054.4
1528.1			6.93182	Negative		225024	292041	211943
1605.1			6.93182	Negative		58616.7	61595.8	60958.9
904.495			6.93844	Negative		370021	333681	339425
918.458			6.93887	Negative		212481	194657	215623
1487.1			6.94088	Negative		74411.5	70399.6	65623.8
1668.99			6.94895	Negative		16538.9	15185.3	15903.4
1166.35			6.94932	Negative		9126.47	11958.2	14271.1
446.746			6.94932	Negative		35879.2	35201.6	35197
1670			6.94932	Negative		14974.7	12781.1	10664.3
1489.11			6.94945	Negative		73335.1	68484	66175
1499.06			6.94945	Negative		69328.8	66489.2	61071.8
613.851			6.95752	Negative		8855.04	8319.14	8688.43
441.763			6.95803	Negative		6713.3	5589.9	5932.53
1498.06			6.95803	Negative		111031	107744	97930.2
1500.07			6.95803	Negative		324183	312466	307540
1501.07			6.95803	Negative		232392	229224	218360
1563.04			6.95803	Negative		9420.2	8038.16	7944.18
1014.81			6.96593	Negative		36772.3	30507	37601.1
447.753			6.9666	Negative		66596.3	60550.1	62946.7
1511.1			6.9666	Negative		29832.2	28463.4	25986.6
1513.11			6.9666	Negative		28741.8	28084.7	28268.3
1561.02			6.9666	Negative		13723.4	10512.1	9742.07
1586.04			6.9666	Negative		10764.3	10764.7	14588.9
449.753			6.97055	Negative		4027.54	3415.13	3254.91
927.417			6.97055	Negative		8222.59	7831.87	8002.29
1503.09			6.9745	Negative		211213	207118	203538
1579.09			6.9745	Negative		76136.9	76987.9	93367.5
607.863			6.97483	Negative		7869.67	7578.52	8018.6
853.493			6.97503	Negative		50721.3	54894.6	37472.1
829.483			6.97517	Negative		57220.7	44480.4	47929
1504.09			6.97517	Negative		109133	101336	101393
1575.01			6.97517	Negative		32948.9	33097.5	36735.1
614.858			6.97517	Negative		15394.7	14571	14525.6
1505.1			6.97905	Negative		20609.9	16997.9	17927.4
1168.83			6.97905	Negative		9007.82	9093.17	10658.9
999.746			6.97939	Negative		62394	155534	155123
1576.02			6.98307	Negative		71597.7	65514.8	74032.8
1574			6.98307	Negative		54775.1	48930.2	54914.6
1577.03			6.98307	Negative		50278.2	45451	51644.9
1578.08			6.9836	Negative		92034.4	88117.3	114885
816.063			6.98367	Negative		16430.8	12978.8	12171.4
840.449			6.98375	Negative		492159	477163	433440
844.456			6.98375	Negative		319862	283194	255453
802.05			6.98796	Negative		9960.58	10665.6	12143.4
903.415			6.99165	Negative		20859.6	18406.5	17916.1
1581.11			6.99217	Negative		73620.9	77118.4	91709.3
817.071			6.99224	Negative		12858.7	14613	15932.9
870.473			6.99232	Negative		146545	133447	129243
928.425			6.99232	Negative		43530.4	40089.7	36709.1
918.389			6.99232	Negative		139989	120533	117061
920.388			6.99232	Negative		40623.3	35802.7	35040.8
1580.11			7.00022	Negative		107597	108927	132722
902.412			7.00075	Negative		96989	81785.8	83275.5
978.343			7.00075	Negative		29389.5	29441.1	24751.9
995.32			7.00075	Negative		6370.86	5119.02	3419.37
946.408			7.00082	Negative		22447.2	18697.2	19674.9
1051.28			7.0051	Negative		7914.94	7374.1	6606.2
827.476			7.00878	Negative		85162.1	76372.3	74327.3
934.509			7.00903	Negative		18478.4	23716.2	21365.2
944.41			7.00945	Negative		66450.5	59812.4	55619.7
901.411			7.00945	Negative		35505.7	29952.4	26699.2
950.485			7.00945	Negative		19311.8	16553.1	17870.2
1567.03			7.01063	Negative		9372.19	6585.09	8042.34
974.342			7.01803	Negative		56451.9	50328.9	46302.9
1446.98			7.02977	Negative		128479	128577	122072
1461.08			7.04662	Negative		49788.5	48479.6	47123.5
1054.8			7.06233	Negative		133966	137058	132869
1474.06			7.06375	Negative		181196	175229	176321
1476.06			7.06375	Negative		67958.8	67397	66763.7
1472.05			7.06375	Negative		93361.1	96492	92533.3
730.522			7.06375	Negative		21882.2	23953.5	22248.3
1485.1			7.06375	Negative		35742.8	31497.7	31896.9
1473.05			7.06375	Negative		59375.3	56665.4	56414.3
1081.27			7.07199	Negative		7468.06	10099.9	8688.96
728.518			7.07233	Negative		598916	588839	581089
1547.99			7.07233	Negative		40048.7	39503.4	39041.2
1548.99			7.07233	Negative		23938.9	24705.1	23273.7
699.979			7.08022	Negative		48517	61855.1	60552
847.551			7.08075	Negative		6.05262e+06	6.32784e+06	8.13041e+06
915.385			7.0809	Negative		35336.2	33760.9	29259.3
1080.82			7.0809	Negative		219917	170629	74137.9
1550.01			7.08897	Negative		27030.7	33155.6	43553.8
914.389			7.09753	Negative		93346.6	86738.1	86984.2
1545.99			7.09753	Negative		26755	22438.1	21507.4
988.795			7.09803	Negative		62522.5	55745	54011.4
1493.1			7.09807	Negative		61894.6	60806.2	64025.8
1442.09			7.10627	Negative		7859.69	7084.85	8767.56
764.542			7.10642	Negative		3.08784e+06	3.15943e+06	3.09489e+06
1446.03			7.10663	Negative		183406	182744	178232
1553.08			7.10663	Negative		61985.7	65910.8	85069.4
1448.03			7.10663	Negative		105051	107382	102903
899.401			7.10663	Negative		20508.6	18342.1	15216.6
748.513			7.10663	Negative		216756	219667	206098
1495.1			7.10663	Negative		31891.6	30862.9	30815.7
750.529			7.11074	Negative		2.93771e+06	2.95541e+06	2.88683e+06
1552.08			7.11074	Negative		93491.9	96869.7	117176
1505.98			7.11485	Negative		17555.8	15195.3	16824.9
433.738			7.11485	Negative		52530.3	49144.1	48286.7
435.737			7.1152	Negative		3241.58	2827.72	2761.94
825.464			7.1152	Negative		106392	100214	94780.8
877.384			7.1152	Negative		16380.5	14129.9	15182.8
898.402			7.1152	Negative		77309.8	68907.5	74088.9
876.383			7.1152	Negative		66253.8	61749	56687.4
1449.03			7.1152	Negative		43557	44236.2	41910.8
1595.89			7.1152	Negative		17623.4	16112	14304.9
1128.8			7.12358	Negative		10848.7	10197.9	11512.3
960.763			7.12358	Negative		35298.7	36002.8	32306.8
818.428			7.12378	Negative		122685	115658	113381
839.475			7.12378	Negative		67007.9	66054.5	59307.5
816.429			7.12378	Negative		602043	587433	561685
814.43			7.12378	Negative		832564	809036	782782
889.366			7.12378	Negative		80238.4	76419	72591.9
875.388			7.12378	Negative		46859	42909.3	40150.9
874.386			7.12378	Negative		136521	127362	123793
888.362			7.13215	Negative		220980	210447	204961
873.391			7.13233	Negative		38561.5	36014.6	32393
744.519			7.13234	Negative		539971	568195	511152
890.361			7.13235	Negative		238803	230391	216204
758.033			7.13235	Negative		4786.49	6499.92	7594.65
892.359			7.13235	Negative		87226.6	81160.7	77680.8
872.388			7.13235	Negative		105515	98180.8	95604.5
893.359			7.13235	Negative		23733	22359.3	20066.4
950.317			7.13235	Negative		52157.8	49964.2	46663.2
933.347			7.13661	Negative		5759.06	5132.59	5600.17
949.322			7.14092	Negative		27738.4	26369.4	25292.1
1040.22			7.14092	Negative		45268.8	41638	38697.3
967.292			7.14092	Negative		15873	15810.5	15066.8
1039.23			7.14092	Negative		19928.8	19306.3	17339.9
1041.22			7.14092	Negative		11818.7	10865.6	10123
968.286			7.14092	Negative		14656.5	13059.1	12620.1
965.296			7.14948	Negative		35783.2	35135.1	35352.4
1036.23			7.14948	Negative		31444.8	28105.6	27485.2
1025.25			7.14948	Negative		12995.7	12676	12103.8
1098.18			7.14948	Negative		31384.1	28716.9	25424
1096.18			7.14948	Negative		28444.8	28090.6	25661.8
1230.07			7.15807	Negative		11190.9	11069.8	10381.6
762.024			7.15837	Negative		11644.1	11380.5	13583.8
1188.09			7.16662	Negative		16723.7	15186	15146.5
862.647			7.2268	Negative		71345.5	121921	74637.3
1418.01			7.22787	Negative		13808.6	15556.7	15700.4
942.444			7.23518	Negative		254107	135848	158680
1027.78			7.25233	Negative		426875	356610	280958
1420.01			7.25837	Negative		10836.6	11432.2	7170.26
700.487			7.26232	Negative		255167	156961	207721
728.01			7.2666	Negative		286347	522392	291116
715.001			7.28005	Negative		295552	291292	295404
788.399			7.28713	Negative		100367	99828	92079
722.497			7.28713	Negative		391027	391452	372478
922.289			7.28713	Negative		7678.88	9219.16	7821.19
796.432			7.28713	Negative		46004.7	48013.4	39484.1
713.995			7.29518	Negative		461763	446618	511380
846.357			7.29518	Negative		28326.7	24310.8	24417
786.4			7.2957	Negative		131483	129859	125291
860.333			7.2957	Negative		43976.2	42608.8	39913.4
862.33			7.2957	Negative		45636.2	44269.9	41238.2
958.436			7.29885	Negative		285695	174326	322598
995.226			7.29973	Negative		3815.54	4380.71	3819.93
1106.3			7.31064	Negative		33953.6	22765	43375.5
960.437			7.32142	Negative		89242.6	81598.7	120040
930.412			7.3473	Negative		108377	56900.8	101417
1054.8			7.39324	Negative		191109	355904	167181
889.58			7.62773	Negative		2.69445e+06	1.7267e+06	2.38867e+06
258.959			7.67762	Negative		8367.93	7501.39	6817.23
257.961			7.73738	Negative		121565	106496	99271.2
643.341			7.8157	Negative		12069.6	10714.2	10245.9
330.9			7.8809	Negative		367219	0	190604
728.011			7.89814	Negative		188090	223961	309215
715.002			7.94308	Negative		142373	150062	132426
988.517			8.02885	Negative		26038.9	28210.3	24657.4
615.315			8.10368	Negative		31432.8	25518.4	25871.5
1271.28			8.16969	Negative		14253.9	15925.9	17282.6
839.625			8.19863	Negative		24121.1	18942.4	20267.7
1051.49			8.19863	Negative		43726.1	18761.8	33072.7
873.583			8.21807	Negative		5.58778e+06	5.73151e+06	5.48895e+06
1273.29			8.22435	Negative		29730.3	14497.1	20619.9
1123.42			8.27708	Negative		96139.6	37337.9	83688.1
1301.21			8.27807	Negative		20104.7	14863.8	28648.5
1137.4			8.28485	Negative		96907.7	90308.2	77631.2
1139.4			8.28485	Negative		98138.6	89535.1	65320.5
1213.33			8.29145	Negative		64551.8	60362.6	53637.9
1125.43			8.2952	Negative		49402.6	44476	41082.6
1303.22			8.31073	Negative		55013.4	33015.3	43407.8
1363.19			8.31153	Negative		22311.8	21778	21125.2
1064.47			8.32092	Negative		76713.9	45049.3	55197.2
1151.34			8.32439	Negative		19315.4	19812.9	17573.6
843.542			8.3244	Negative		183503	224534	273119
1215.33			8.32707	Negative		20500.2	36706	35519
1063.47			8.32787	Negative		226211	213075	195395
1065.47			8.32787	Negative		178814	74108.5	143338
1141.41			8.32787	Negative		31541.4	32873.8	45100.4
1167.31			8.32948	Negative		57526.7	60051.5	20844.4
1393.12			8.32948	Negative		69733.5	65502.9	60735
1121.42			8.33645	Negative		112693	104076	99201.6
1317.19			8.33645	Negative		60030.9	52065.5	47886.4
990.535			8.33807	Negative		323845	319000	285412
1319.19			8.34663	Negative		112319	106437	90246.5
1259.23			8.34663	Negative		85102.3	91889.9	69977.8
1320.2			8.34663	Negative		41163.1	38514.6	34792.2
1007.5			8.35362	Negative		122131	123286	81060
1067.47			8.3552	Negative		71225.9	67586.3	64405.1
1096.4			8.3552	Negative		125397	117320	111184
1109.35			8.3552	Negative		168850	193371	137703
1019.45			8.35885	Negative		183869	188558	192608
1171.33			8.36253	Negative		231269	226232	200664
1031.39			8.36253	Negative		23884.2	25939.9	29643.3
944.516			8.36323	Negative		86144.9	79493.6	82674.4
1033.41			8.36377	Negative		131861	121875	118104
1015.58			8.36377	Negative		135006	119440	119727
1035.42			8.36377	Negative		507622	514500	432410
1001.58			8.37127	Negative		52478.9	117789	108093
958.461			8.37235	Negative		73465.9	95804.7	68530.6
1185.3			8.38017	Negative		200359	184382	163984
1155.36			8.38092	Negative		82411.4	75782.5	69478.6
960.484			8.3882	Negative		333941	337008	316298
1229.29			8.3882	Negative		72311.8	64737.3	64319.3
847.566			8.38907	Negative		3.89707e+06	2.29809e+06	2.38015e+06
1095.4			8.38907	Negative		409092	388100	353225
1173.33			8.38907	Negative		138211	125582	116515
1335.16			8.38907	Negative		94135	87985.9	62432.4
1844.14			8.38907	Negative		60770	63348.3	52764.5
1169.33			8.38907	Negative		185677	173819	157074
1186.3			8.38907	Negative		81502.5	75214.7	71353.8
845.554			8.38912	Negative		687443	1.20025e+06	1.16527e+06
1321.19			8.38948	Negative		102142	94003	82792.5
1079.42			8.38948	Negative		111406	104059	97692.7
1111.37			8.39678	Negative		451193	461022	418667
1245.26			8.39807	Negative		167411	152167	145122
1135.4			8.39807	Negative		40442.6	59224.2	43292
1830.17			8.40552	Negative		36626.5	33850.4	36228.8
1022.47			8.40663	Negative		316214	308881	287049
1831.19			8.40663	Negative		30590.8	26096	23194.1
1845.15			8.40663	Negative		49140.8	47707	42138.9
1187.3			8.40672	Negative		254769	223488	217934
1038.44			8.40672	Negative		484232	427690	400679
1025.47			8.4152	Negative		105989	107179	96417.2
1189.3			8.41545	Negative		155143	123960	131240
1807.19			8.41545	Negative		44383.1	46850.7	40106.3
1231.29			8.41884	Negative		51350.8	0	24436
1847.16			8.42265	Negative		38121.7	37146.5	33450.9
1806.18			8.42393	Negative		70676.5	71479.3	69175.1
962.499			8.42393	Negative		1.07455e+06	1.05593e+06	981043
1809.22			8.42437	Negative		24269.5	23613.1	22883.8
1041.44			8.4314	Negative		225433	208946	203072
1097.4			8.4331	Negative		369071	345196	327759
1037.44			8.4331	Negative		1.15287e+06	1.13192e+06	1.0863e+06
950.537			8.4331	Negative		256180	195170	102258
1305.22			8.4331	Negative		0	55038.1	25160.8
1246.27			8.43997	Negative		32115.4	60644	28263.3
1188.31			8.43997	Negative		81730	84457.1	72493.4
1777.14			8.44107	Negative		223222	241536	211066
888.706			8.44107	Negative		372593	357799	304820
1040.45			8.44107	Negative		271530	254003	232567
1113.37			8.44183	Negative		435742	408811	398537
1247.26			8.44183	Negative		130964	116700	102956
1021.47			8.44853	Negative		874880	847541	794543
1099.4			8.44853	Negative		145223	135083	121102
1816.11			8.45073	Negative		320828	309877	279698
1039.44			8.45073	Negative		882237	811303	766075
889.346			8.45073	Negative		147681	121577	98434.6
1337.17			8.45073	Negative		81638.4	78834.8	71097.4
849.582			8.45712	Negative		954363	966456	913751
1776.13			8.45712	Negative		313416	311151	287087
887.899			8.45712	Negative		112316	97222.1	80368.4
1778.15			8.45822	Negative		397776	414782	373915
1817.11			8.45822	Negative		263737	253820	230911
892.914			8.45948	Negative		91140.4	68417.7	56205.1
1098.4			8.45948	Negative		114269	64890.1	94874.6
947.536			8.46585	Negative		2.89545e+06	2.87671e+06	2.73045e+06
1779.16			8.46585	Negative		325066	320835	291897
904.605			8.46585	Negative		810225	770422	760506
1115.37			8.46585	Negative		188981	176731	160385
948.54			8.46585	Negative		1.18403e+06	829133	1.0754e+06
889.915			8.46678	Negative		1.63348e+06	1.61105e+06	1.44061e+06
1781.17			8.46678	Negative		368963	376932	340921
890.033			8.46678	Negative		1.16101e+06	1.10341e+06	928148
891.357			8.46822	Negative		1.26335e+06	1.17103e+06	1.00654e+06
891.07			8.46822	Negative		324310	299320	239373
1819.13			8.47535	Negative		342312	334160	293527
1782.18			8.47535	Negative		172036	175443	153913
890.921			8.47535	Negative		145391	134273	106351
892.735			8.47535	Negative		259496	225357	174143
1820.13			8.48298	Negative		195272	187289	169287
599.321			8.50333	Negative		34808.1	34183.9	18788.7
1821.14			8.50887	Negative		72917.9	75695.6	60956.1
1411.1			8.51506	Negative		64107.1	52324.7	23748.2
1085.53			8.52355	Negative		88949.2	35475.4	79377.9
697.356			8.5468	Negative		18044.3	10439	9361.49
1752.14			8.6068	Negative		394324	429997	367040
1751.13			8.6068	Negative		214918	219807	149661
1753.14			8.61537	Negative		322490	338125	293838
1790.09			8.6235	Negative		312717	326067	287942
1750.12			8.62608	Negative		278121	294014	0
934.467			8.6751	Negative		145724	141021	124511
1081.33			8.6751	Negative		17615.1	12556.3	14213.4
1007.4			8.68383	Negative		55408.9	69749	58401.8
933.467			8.68393	Negative		466670	441142	409898
991.421			8.68393	Negative		40895.9	36213.3	31759.9
1723.09			8.68393	Negative		42120	44131	36585.3
1722.09			8.68853	Negative		58411.3	59572.3	52141.5
819.536			8.70758	Negative		0	322216	262542
918.493			8.70965	Negative		62967.4	57677.1	46802.6
1794.12			8.73527	Negative		61051.8	65295.4	58939.6
1157.28			8.78078	Negative		81534.1	75868	36600.4
1083.35			8.80903	Negative		234184	216562	201546
1725.11			8.81252	Negative		191605	194209	174928
861.994			8.81762	Negative		386503	394461	302307
861.878			8.81762	Negative		755737	774668	634062
1009.41			8.81762	Negative		725379	698730	627237
1005.5			8.81762	Negative		223701	218834	196899
862.114			8.82108	Negative		79285.7	75234.8	64635.5
862.688			8.82108	Negative		1.2232e+06	1.22344e+06	1.06808e+06
1010.42			8.82108	Negative		289554	275819	254275
1020.47			8.82363	Negative		69840.6	62059.6	60974.7
863.442			8.82618	Negative		356436	360587	299311
1365.11			8.82618	Negative		36562.6	35855.2	31826.9
994.442			8.82965	Negative		145728	139435	115282
1067.37			8.82972	Negative		181057	169810	154708
946.531			8.82972	Negative		762843	574643	294821
1726.12			8.83475	Negative		332390	347032	305508
1727.13			8.83828	Negative		255019	259009	237704
1291.17			8.83828	Negative		72768.2	61019.9	55838.6
863.38			8.84156	Negative		299826	315389	231802
815.577			8.84262	Negative		29872.4	44873.8	29236.2
1764.08			8.84315	Negative		336679	335481	283930
1233.21			8.84702	Negative		104669	94031.4	85218.6
1441.04			8.84702	Negative		20788.6	37010.9	37609.1
1069.38			8.85173	Negative		353596	337976	292159
1217.24			8.85173	Negative		123175	106480	100246
1011.42			8.85537	Negative		1.08571e+06	1.07679e+06	972934
1159.28			8.85537	Negative		195876	187511	161533
1765.08			8.85537	Negative		244992	258846	217877
1085.35			8.85537	Negative		449744	413772	388542
1367.11			8.85537	Negative		72192.6	64355.6	57238.6
864.704			8.8556	Negative		1.33303e+06	1.3908e+06	1.20425e+06
1143.31			8.8556	Negative		198088	179182	167211
1201.26			8.8556	Negative		65856.6	55014.5	49312.4
1383.08			8.8556	Negative		41800.6	37505.5	35266.8
1309.15			8.8556	Negative		62061.3	56425.7	52497.9
1425.07			8.8556	Negative		33208.3	30543.9	25260.7
1019.48			8.8603	Negative		193491	260980	228078
959.444			8.8632	Negative		1.35579e+06	1.34118e+06	1.23699e+06
1766.09			8.86417	Negative		201055	209161	179133
1235.21			8.86417	Negative		114777	100478	98464.5
1971.9			8.86417	Negative		23103.2	18631.7	14506.6
1185.79			8.8708	Negative		28707.6	29140.8	15901.3
1729.14			8.8725	Negative		117339	128729	111126
865.319			8.87273	Negative		98928.2	96097.7	78973.5
863.893			8.87273	Negative		160701	154826	127045
864.009			8.87273	Negative		75052.2	66151	56424.3
1144.31			8.87273	Negative		73611.4	68682.5	59744
1369.11			8.87728	Negative		62855.5	62239	55991.2
1427.06			8.87728	Negative		35878.3	31252.1	19268
1470			8.88006	Negative		6996.81	7330.02	5784.92
1161.28			8.88108	Negative		177050	164717	154658
1145.31			8.88108	Negative		178485	176114	153467
1237.21			8.88108	Negative		69155.8	67816.5	56704.4
1162.28			8.88108	Negative		59848.3	56851.1	48166.1
1012.42			8.88132	Negative		392210	366324	350088
1171.28			8.88555	Negative		168781	153256	135637
1013.42			8.88585	Negative		551791	542543	504558
1087.35			8.88585	Negative		309043	295349	268210
1767.09			8.88585	Negative		107679	105383	92632.6
1219.24			8.88965	Negative		143718	131927	120216
1203.27			8.88965	Negative		68257.2	61747.2	54978.1
1221.24			8.88965	Negative		81121.7	70978.4	68406.4
1295.18			8.88988	Negative		70378.6	65270.6	59574.1
940.499			8.88988	Negative		363828	359636	321638
1014.43			8.88988	Negative		155077	150529	141865
1147.31			8.89442	Negative		86518.7	77955.6	69861.7
1385.08			8.89442	Negative		34312.6	33466	26000.5
963.455			8.89672	Negative		2.37851e+06	2.41803e+06	2.20789e+06
961.455			8.89672	Negative		1.46592e+06	1.45956e+06	1.34491e+06
1071.38			8.89822	Negative		241655	237711	207588
1293.17			8.89822	Negative		39149.3	88425.5	85562
1768.1			8.89822	Negative		41983.8	41603.7	33085.1
1146.31			8.89822	Negative		58092.8	51240.1	47475
1163.28			8.89845	Negative		78825.2	77027.6	0
1368.11			8.90052	Negative		26406.1	25534.3	0
828.977			8.90212	Negative		25507.3	30565.6	28537.8
1160.28			8.9068	Negative		67625.8	61693.8	56258.9
1039.38			8.90752	Negative		473008	432297	384889
940.453			8.90752	Negative		395307	360284	348109
821.554			8.9114	Negative		996049	1.07671e+06	924356
823.569			8.91341	Negative		155908	144059	122579
1036.46			8.91357	Negative		37887.8	37278.9	24797.4
1294.18			8.91537	Negative		31948.6	32202.4	28680.3
1730.14			8.91537	Negative		40448.2	60328.9	42804.2
946.481			8.92967	Negative		507326	557326	485771
1296.18			8.93047	Negative		15173.3	16345	13795.7
1461.01			8.93468	Negative		10510.7	10488.3	8328.77
615.315			8.99273	Negative		27246.5	26991	23979.2
1693.14			9.02685	Negative		32958.4	37653.1	35105
859.687			9.04687	Negative		90714.4	90387.8	86436.2
1731.09			9.06402	Negative		24860.1	45186.2	44291.6
1730.08			9.06818	Negative		25280.5	23312.6	12194.3
1057.32			9.08967	Negative		71220.2	65474.3	60734
1209.19			9.09967	Negative		10082.9	14107.9	13331.2
910.464			9.1067	Negative		327620	323495	288512
1133.25			9.1067	Negative		29624.6	29667.5	24152.5
983.393			9.1068	Negative		165573	161576	145469
1059.32			9.1068	Negative		67006	71757.9	60423
1117.28			9.1068	Negative		28557.5	30758.1	27458
755.485			9.10807	Negative		36298.6	43033.4	42787.9
1207.19			9.10807	Negative		17464.3	15500.5	15074.5
1119.28			9.11103	Negative		13938	13798.7	12119.4
984.392			9.12368	Negative		61430.4	65790.4	56598.6
985.394			9.12395	Negative		119980	117187	102181
838.545			9.14967	Negative		1.49732e+06	1.45881e+06	1.37311e+06
828.884			9.14972	Negative		46035.2	43395.6	38772.3
830.011			9.1664	Negative		3516.32	6054.89	7172.21
1111.33			9.1666	Negative		21114.3	15750.7	14466.6
987.385			9.18395	Negative		33269.1	23077.8	30187.1
1113.32			9.18757	Negative		10003.5	9802.03	6922.98
831.665			9.18793	Negative		50727.7	50186.9	53829.3
1033.75			9.2346	Negative		35736.5	40559.3	31504.4
1082.63			9.2941	Negative		79115.9	89835.3	73104
1080.63			9.30395	Negative		73248.2	79741.5	65254.4
941.393			9.31108	Negative		6400.91	7179.47	6468.2
957.369			9.31525	Negative		13302.2	14102.6	11540.8
1016.72			9.31965	Negative		105985	114630	102269
971.722			9.32807	Negative		103676	115889	94769.5
928.427			9.33663	Negative		140982	101062	104628
930.426			9.37252	Negative		67297.6	40936.5	28772.9
883.691			9.40453	Negative		34927.5	37166.3	31381.3
899.721			9.43848	Negative		52286.4	62426.1	48263.4
885.706			9.45823	Negative		75639.5	85672.4	70287.9
760.516			9.50131	Negative		258588	581409	509053
1075.44			9.52337	Negative		39063	37283.7	33860.9
1223.3			9.52337	Negative		28119.7	28226.4	28078.8
1263.29			9.52337	Negative		22739.1	23535.3	20106
1337.22			9.5276	Negative		19521.8	20553.2	17581.5
1169.39			9.53511	Negative		11221.1	10815.6	11013.7
530.542			9.53686	Negative		30547.7	29242.6	23276.4
1067.42			9.53825	Negative		16335.2	14961.5	13528.8
1039.49			9.53825	Negative		28348.7	31521.3	28347.8
1111.59			9.54125	Negative		6194.66	4169.37	5350.19
873.698			9.54322	Negative		1.2476e+06	1.29358e+06	1.22901e+06
1147.37			9.54322	Negative		71390.8	76112.8	67232.5
1427.12			9.54322	Negative		27740.1	25443.8	24335.7
1261.28			9.54322	Negative		18106.8	17102.4	16802
1146.37			9.54322	Negative		32330.9	39362.4	30236.5
1297.24			9.54322	Negative		20669.8	21855.1	18489.6
1293.24			9.54322	Negative		23488.6	25750.1	21841.2
1145.37			9.54682	Negative		86865.7	88552.1	77108
1221.3			9.54682	Negative		48764	52699	46869.2
1205.33			9.54682	Negative		56945.2	60539.5	52145.6
1279.26			9.54682	Negative		46142.8	43556.6	40116.1
1041.49			9.54682	Negative		18265.6	14960.5	12582.8
463.766			9.55162	Negative		83752.5	127813	121232
859.686			9.55162	Negative		937784	986390	930364
1069.44			9.55162	Negative		109361	114704	101983
1131.4			9.55162	Negative		66006.7	68761.2	60298.6
1129.4			9.55162	Negative		77165.3	80958.8	70838.2
1203.33			9.55162	Negative		54142.6	57241.7	48706
1662.33			9.55162	Negative		54065.4	65082.7	55490
1219.3			9.55162	Negative		46210.1	53646.8	43460.4
1127.4			9.55162	Negative		41889.3	41748.1	38594
998.511			9.55162	Negative		121094	141023	115624
977.524			9.55162	Negative		31676.3	35192.8	28648.6
1113.42			9.55162	Negative		28220.7	28264.6	26247.1
1355.19			9.55162	Negative		25397.7	28099.4	23683.8
1353.19			9.55163	Negative		31047.5	32691.4	29001.6
869.674			9.55538	Negative		878008	848756	804734
1073.44			9.55538	Negative		113069	116192	99061.3
1143.37			9.55538	Negative		45847.3	46002.4	40813.4
996.508			9.55538	Negative		128133	131150	119493
1429.12			9.55538	Negative		13962.9	28044.3	24112.2
1217.3			9.55538	Negative		17629.3	19412.9	13216.5
1133.4			9.55772	Negative		29235.5	30854.9	27211.3
847.644			9.56018	Negative		5.33609e+06	5.86796e+06	5.54639e+06
1055.47			9.56018	Negative		113006	120984	106182
1660.32			9.56018	Negative		67145.1	80977.8	71773.4
1072.44			9.56018	Negative		64640.3	71947.2	66258.4
977.697			9.56018	Negative		34921	41466.2	36233.3
1115.42			9.56018	Negative		20187.7	23240.5	17484.9
1206.33			9.56018	Negative		21070.6	22809.3	9063.71
857.674			9.5686	Negative		2.37817e+06	2.48252e+06	2.37763e+06
845.635			9.5686	Negative		2.10473e+06	2.39139e+06	2.14912e+06
993.495			9.5686	Negative		70308.3	68928.1	63054.4
1295.24			9.5686	Negative		30705.4	31477.9	30845.4
1207.33			9.5686	Negative		31807.4	31797.4	30728
1659.31			9.5686	Negative		30026.8	34435.4	39224.9
1265.29			9.5686	Negative		17670.9	14094.3	11909
951.38			9.62999	Negative		5896.72	5108.96	4121.49
118.931			9.66195	Negative		122373	69591.4	90386.8
1047.42			9.66205	Negative		9960.7	6770.85	9268.1
1085.38			9.67045	Negative		5901.05	5516.67	5571.53
1039.88			9.67045	Negative		7471.93	7083.82	5097.46
1045.42			9.67045	Negative		28982.5	32813.1	28485.5
1177.31			9.67538	Negative		12151.8	15224.8	12738.1
969.484			9.67885	Negative		72286.2	85879.9	73264.1
1043.42			9.67885	Negative		34375.4	40921.2	31406.1
970.486			9.68743	Negative		25549.3	28304.8	24466
1253.24			9.68792	Negative		6015.86	6934.96	6112.4
1445.11			9.68942	Negative		20360.8	20186.4	19488.9
935.504			9.69427	Negative		11680.5	13839.5	13155.1
890.429			9.69583	Negative		35877.7	31257.9	27181.9
965.344			9.69583	Negative		16518.3	23233.5	17184.8
1267.21			9.70466	Negative		8659.67	6029.6	8681.23
94.9248			9.70967	Negative		282588	209733	233336
891.413			9.70967	Negative		41412.9	34680.8	27966.1
949.37			9.71059	Negative		12519.2	16219.8	12335.5
1039.28			9.71438	Negative		14337.9	17692.3	13547.4
134.944			9.72682	Negative		65037.6	36932.9	48336.5
1649.82			9.76872	Negative		8223.44	8850.41	6420.58
819.615			9.78515	Negative		1.22463e+06	1.48275e+06	1.25816e+06
1722.07			9.81258	Negative		6547.63	8143.1	6008.46
811.554			9.81707	Negative		1.6657e+06	1.72605e+06	1.99916e+06
1573.54			9.83113	Negative		4447.87	4871.83	5062.08
1531.23			9.83825	Negative		4356.76	9106.6	4450.03
1652.12			9.84087	Negative		5482.3	9326.34	7249.75
1442.16			9.84548	Negative		190094	229110	193106
1793.5			9.8501	Negative		0	3761.88	3878.2
1251.17			9.85011	Negative		12884.1	12285.6	9337.5
1602.04			9.85011	Negative		6543.75	6906.08	6576.3
1800.49			9.85468	Negative		3177.28	6334.48	3540.83
1468.63			9.85495	Negative		4705.93	6871.39	5227.08
1726.56			9.85538	Negative		7047.02	10292	5844.53
1321.27			9.85957	Negative		4288.23	8468.26	3894.79
1327.26			9.85957	Negative		4473.74	7927.87	5737.59
1433.67			9.85957	Negative		9649.79	9452.34	7687.62
1359.23			9.85961	Negative		4422.92	7112.94	4682.8
1498.61			9.85961	Negative		3260.16	4528.24	3537.68
990.562			9.85965	Negative		16454.1	12503.5	15734.3
1147.27			9.85967	Negative		14742.9	18608.3	14340.3
773.736			9.86058	Negative		5848.63	13432.3	8591.76
1571.21			9.86058	Negative		15155.1	25723.7	15942.3
1699.58			9.86392	Negative		4393.1	3177.96	4098.36
1734.55			9.86418	Negative		6014.04	6981.37	7271.67
1880.57			9.86418	Negative		10081.8	13654.8	7488.48
819.114			9.86421	Negative		5001.73	11311.5	6335.29
1716.07			9.86477	Negative		9672.29	13483.1	8832.2
1647.15			9.86931	Negative		8731.62	11932.4	8974.86
633.529			9.87253	Negative		4978.13	4703.6	4248.16
835.567			9.8733	Negative		11488.3	4656.29	10357.8
1074.61			9.87335	Negative		8272.92	5553.76	7931.21
1355.09			9.87763	Negative		10514.5	11327.6	8421.56
787.459			9.87763	Negative		19979.7	42660.8	19221.1
1580.25			9.88241	Negative		5542.43	6229.58	6233.88
1449.16			9.88273	Negative		14678.3	17534.1	7914.12
1645.27			9.92587	Negative		10284.6	5239.04	5879.44
1505.2			9.93367	Negative		14382.3	31772.1	15758.8
1004.6			9.94223	Negative		11430.1	8463.05	10175.4
939.463			9.97618	Negative		10973.5	10267.8	7770.2
991.356			9.98477	Negative		9265.5	12095	7291.84
280.812			9.99045	Negative		16071.7	7034.28	14523.8
1049.31			9.99238	Negative		7165.91	12260.5	5705.48
1013.4			9.99293	Negative		4049.82	5023.24	5310.87
863.548			9.99333	Negative		86623.5	86551.2	82854.7
166.836			10.0006	Negative		23612.5	29618.8	18687.4
913.429			10.0011	Negative		64118.3	79592.4	59249.3
1065.28			10.0011	Negative		9095.85	10816.1	8439.4
987.36			10.0103	Negative		35434.7	35852.1	29159.6
1137.22			10.0183	Negative		10657.6	11823.2	9709.88
971.372			10.0728	Negative		42621.5	50400	39125.1
1135.22			10.0813	Negative		11318.9	10548.6	8693.73
1007.42			10.1068	Negative		0	16997.9	19002.5
912.439			10.1068	Negative		23917.2	22518.9	21840
764.574			10.107	Negative		700484	756778	679945
889.396			10.107	Negative		178771	113242	157774
933.491			10.107	Negative		95412.9	53104	61306.1
890.395			10.1123	Negative		26165.2	29196.9	23174.1
891.391			10.1125	Negative		15222.6	17169.1	13770
1005.31			10.1154	Negative		16420.9	13220.7	10134
1113.19			10.1154	Negative		14987.7	26575	12713.9
433.758			10.1155	Negative		7022.39	9952.81	7332.43
599.864			10.1155	Negative		6009.67	7562.66	5788.79
761.888			10.1155	Negative		5297.61	5207.15	4537.17
873.425			10.1155	Negative		52257.3	56147	48639.6
887.398			10.1155	Negative		341941	304098	262199
959.332			10.1155	Negative		84678.1	88834.7	78668.2
1091.41			10.1155	Negative		14678.3	7815.16	10200.3
885.4			10.1155	Negative		241807	261495	227481
1440.1			10.1155	Negative		354323	464276	366154
1442.11			10.1155	Negative		220773	295869	227022
843.584			10.1155	Negative		192041	172754	184410
1443.11			10.1155	Negative		106461	137624	106260
945.358			10.1155	Negative		85518.7	91995.3	79174.1
1021.29			10.1155	Negative		64757.3	45890	39009.1
969.38			10.1155	Negative		35876.1	34327.7	32537.7
1039.26			10.1155	Negative		19923.1	22341.6	19092
1109.2			10.1155	Negative		30843.8	33873.1	26824.5
[truncated: 4,662 more rows]

## Sheet: PE,PC within expected RT window
mzmed	Matched MZ	Delta_PPM	rtmed	Polarity	Delta	Bulk Structure	Name	Formula	Adduct	Main Class	Category	Examples	COVID1	COVID2	COVID3		Alternate structure possibility
872.637	872.639	1.83467	6.4864	Negative	0.0016	PC 38:2		C48H91NO10P	[M+OAc]-	Glycerophosphocholines	Glycerophospholipids	https://www.lipidmaps.org/data/chemdb_lm_text_ontology.php?ABBREV=PC 38:2	2.60194e+06	2.92978e+06	2.9075e+06		PE 41:2	[M+OAc]-		Ions putatively identified as PC or PE due to retention time of 6-7 min based on internal standards
902.68	902.686	5.79718	6.51642	Negative	0.0052	PC 40:1		C50H97NO10P	[M+OAc]-	Glycerophosphocholines	Glycerophospholipids	https://www.lipidmaps.org/data/chemdb_lm_text_ontology.php?ABBREV=PC 40:1	21407.1	52867.7	29935.9		PE 43:1	[M+OAc]-		Note that there are many isobaric PE and PC lipids, so we provide alternates for each based on LMSD Bulk search.
986.777	986.779	2.52438	6.97517	Negative	0.0025	PC 46:1		C56H109NO10P	[M+OAc]-	Glycerophosphocholines	Glycerophospholipids	https://www.lipidmaps.org/data/chemdb_lm_text_ontology.php?ABBREV=PC 46:1	25402.1	33547.4	22971.4
1016.82	1016.83	2.38684	6.98307	Negative	0.0024	PC 48:0		C58H115NO10P	[M+OAc]-	Glycerophosphocholines	Glycerophospholipids	https://www.lipidmaps.org/data/chemdb_lm_text_ontology.php?ABBREV=PC 48:0	26765.9	23033.9	24048.4
660.462	660.461	0.81004	6.85518	Negative	0.0005	PE 30:1		C35H67NO8P	[M-H]-	Glycerophosphoethanolamines	Glycerophospholipids	https://www.lipidmaps.org/data/chemdb_lm_text_ontology.php?ABBREV=PE 30:1	6529.52	10807.9	6133.59
746.429	746.425	5.09359	6.37413	Negative	0.0038	PE 30:4;O2		C37H65NO12P	[M+OAc]-	Oxidized glycerophospholipids	Glycerophospholipids	https://www.lipidmaps.org/data/chemdb_lm_text_ontology.php?ABBREV=PE 30:4;O2	5176.73	6601.77	3730.39
690.504	690.508	5.70743	6.69233	Negative	0.004	PE 32:0		C37H73NO8P	[M-H]-	Glycerophosphoethanolamines	Glycerophospholipids	https://www.lipidmaps.org/data/chemdb_lm_text_ontology.php?ABBREV=PE 32:0	45148.7	68177.6	43573.8
688.491	688.492	1.78506	6.69233	Negative	0.0012	PE 32:1		C37H71NO8P	[M-H]-	Glycerophosphoethanolamines	Glycerophospholipids	https://www.lipidmaps.org/data/chemdb_lm_text_ontology.php?ABBREV=PE 32:1	145030	216564	144080
686.472	686.477	6.03229	6.69264	Negative	0.0042	PE 32:2		C37H69NO8P	[M-H]-	Glycerophosphoethanolamines	Glycerophospholipids	https://www.lipidmaps.org/data/chemdb_lm_text_ontology.php?ABBREV=PE 32:2	54577.8	63945.7	54757.1
700.495	700.492	3.54892	6.60718	Negative	0.0025	PE 33:2		C38H71NO8P	[M-H]-	Glycerophosphoethanolamines	Glycerophospholipids	https://www.lipidmaps.org/data/chemdb_lm_text_ontology.php?ABBREV=PE 33:2	194033	151684	168614
778.562	778.56	2.02553	6.95803	Negative	0.0016	PE 34:0		C41H81NO10P	[M+OAc]-	Glycerophosphoethanolamines	Glycerophospholipids	https://www.lipidmaps.org/data/chemdb_lm_text_ontology.php?ABBREV=PE 34:0	3.53573e+06	3.54886e+06	3.49068e+06		PC 31:0	[M+OAc]-
716.521	716.524	3.88265	6.94088	Negative	0.0028	PE 34:1		C39H75NO8P	[M-H]-	Glycerophosphoethanolamines	Glycerophospholipids	https://www.lipidmaps.org/data/chemdb_lm_text_ontology.php?ABBREV=PE 34:1	710997	725486	686659
714.503	714.508	6.32747	6.53803	Negative	0.0046	PE 34:2		C39H73NO8P	[M-H]-	Glycerophosphoethanolamines	Glycerophospholipids	https://www.lipidmaps.org/data/chemdb_lm_text_ontology.php?ABBREV=PE 34:2	752731	973542	643190
774.524	774.529	7.0637	6.96593	Negative	0.0054	PE 34:2		C41H77NO10P	[M+OAc]-	Glycerophosphoethanolamines	Glycerophospholipids	https://www.lipidmaps.org/data/chemdb_lm_text_ontology.php?ABBREV=PE 34:2	68346	65237.4	69820.6		PC 31:2	[M+OAc]-
712.489	712.492	4.30463	6.22335	Negative	0.0031	PE 34:3		C39H71NO8P	[M-H]-	Glycerophosphoethanolamines	Glycerophospholipids	https://www.lipidmaps.org/data/chemdb_lm_text_ontology.php?ABBREV=PE 34:3	629968	466279	380539
746.568	746.571	3.46653	6.76092	Negative	0.0026	PE 36:0		C41H81NO8P	[M-H]-	Glycerophosphoethanolamines	Glycerophospholipids	https://www.lipidmaps.org/data/chemdb_lm_text_ontology.php?ABBREV=PE 36:0	227791	117988	207638
804.578	804.576	3.03264	6.7352	Negative	0.0024	PE 36:1		C43H83NO10P	[M+OAc]-	Glycerophosphoethanolamines	Glycerophospholipids	https://www.lipidmaps.org/data/chemdb_lm_text_ontology.php?ABBREV=PE 36:1	6.43266e+06	6.14149e+06	6.5238e+06		PC 33:1	[M+OAc]-
742.537	742.539	3.46784	6.42373	Negative	0.0026	PE 36:2		C41H77NO8P	[M-H]-	Glycerophosphoethanolamines	Glycerophospholipids	https://www.lipidmaps.org/data/chemdb_lm_text_ontology.php?ABBREV=PE 36:2	2.15102e+06	3.3696e+06	2.31125e+06
818.591	818.592	1.39875	6.72663	Negative	0.0011	PE 37:1		C44H85NO10P	[M+OAc]-	Glycerophosphoethanolamines	Glycerophospholipids	https://www.lipidmaps.org/data/chemdb_lm_text_ontology.php?ABBREV=PE 37:1	6.09204e+06	5.50272e+06	6.18832e+06		PC 34:1	[M+OAc]-
756.548	756.555	8.81504	6.94088	Negative	0.0067	PE 37:2		C42H79NO8P	[M-H]-	Glycerophosphoethanolamines	Glycerophospholipids	https://www.lipidmaps.org/data/chemdb_lm_text_ontology.php?ABBREV=PE 37:2	864848	834976	809892
770.569	770.571	2.40602	6.60661	Negative	0.0019	PE 38:2		C43H81NO8P	[M-H]-	Glycerophosphoethanolamines	Glycerophospholipids	https://www.lipidmaps.org/data/chemdb_lm_text_ontology.php?ABBREV=PE 38:2	1.15614e+06	1.19744e+06	1.11191e+06
758.482	758.477	7.06411	6.26587	Negative	0.0053	PE 38:8		C43H69NO8P	[M-H]-	Glycerophosphoethanolamines	Glycerophospholipids	https://www.lipidmaps.org/data/chemdb_lm_text_ontology.php?ABBREV=PE 38:8	21323.9	27045.5	11170.2
782.57	782.571	0.495802	6.72663	Negative	0.0004	PE 39:3		C44H81NO8P	[M-H]-	Glycerophosphoethanolamines	Glycerophospholipids	https://www.lipidmaps.org/data/chemdb_lm_text_ontology.php?ABBREV=PE 39:3	1.20096e+06	1.26161e+06	1.12057e+06
842.585	842.592	7.40222	6.53803	Negative	0.0062	PE 39:3		C46H85NO10P	[M+OAc]-	Glycerophosphoethanolamines	Glycerophospholipids	https://www.lipidmaps.org/data/chemdb_lm_text_ontology.php?ABBREV=PE 39:3	400177	453550	458385		PC 36:3	[M+OAc]-
870.622	870.623	1.17962	6.39802	Negative	0.001	PE 41:3		C48H89NO10P	[M+OAc]-	Glycerophosphoethanolamines	Glycerophospholipids	https://www.lipidmaps.org/data/chemdb_lm_text_ontology.php?ABBREV=PE 41:3	1.21829e+06	1.59147e+06	1.52998e+06		PC 38:3	[M+OAc]-
672.495	672.497	3.01861	6.38947	Negative	0.002	PE O-32:2		C37H71NO7P	[M-H]-	Glycerophosphoethanolamines	Glycerophospholipids	https://www.lipidmaps.org/data/chemdb_lm_text_ontology.php?ABBREV=PE O-32:2	141128	242648	145754
764.577	764.581	5.18457	6.92375	Negative	0.004	PE O-34:0		C41H83NO9P	[M+OAc]-	Glycerophosphoethanolamines	Glycerophospholipids	https://www.lipidmaps.org/data/chemdb_lm_text_ontology.php?ABBREV=PE O-34:0	587818	561223	502965		PC O-31:0	[M+OAc]-
698.511	698.513	2.62702	6.2489	Negative	0.0019	PE O-34:3		C39H73NO7P	[M-H]-	Glycerophosphoethanolamines	Glycerophospholipids	https://www.lipidmaps.org/data/chemdb_lm_text_ontology.php?ABBREV=PE O-34:3	170147	350599	204592
732.586	732.591	6.56305	6.74377	Negative	0.0048	PE O-36:0		C41H83NO7P	[M-H]-	Glycerophosphoethanolamines	Glycerophospholipids	https://www.lipidmaps.org/data/chemdb_lm_text_ontology.php?ABBREV=PE O-36:0	70776.4	68736	93920
730.573	730.576	4.15838	6.71805	Negative	0.0031	PE O-36:1		C41H81NO7P	[M-H]-	Glycerophosphoethanolamines	Glycerophospholipids	https://www.lipidmaps.org/data/chemdb_lm_text_ontology.php?ABBREV=PE O-36:1	509867	330478	427972
722.512	722.513	1.7716	6.00947	Negative	0.0013	PE O-36:5		C41H73NO7P	[M-H]-	Glycerophosphoethanolamines	Glycerophospholipids	https://www.lipidmaps.org/data/chemdb_lm_text_ontology.php?ABBREV=PE O-36:5	149400	295166	171227
782.527	782.534	8.83292	6.92375	Negative	0.0069	PE O-36:5, PE 38:4;O		C43H77NO9P	[M+OAc]-, [M-H]-	Glycerophosphoethanolamines	Glycerophospholipids	https://www.lipidmaps.org/data/chemdb_lm_text_ontology.php?ABBREV=PE O-36:5	32933.5	35331	31582.1
720.503	720.497	7.78345	5.23477	Negative	0.0056	PE O-36:6		C41H71NO7P	[M-H]-	Glycerophosphoethanolamines	Glycerophospholipids	https://www.lipidmaps.org/data/chemdb_lm_text_ontology.php?ABBREV=PE O-36:6	64844.9	74141.1	54795.2
758.603	758.607	5.15553	6.53805	Negative	0.0039	PE O-38:1		C43H85NO7P	[M-H]-	Glycerophosphoethanolamines	Glycerophospholipids	https://www.lipidmaps.org/data/chemdb_lm_text_ontology.php?ABBREV=PE O-38:1	451193	203447	258297
816.606	816.612	8.42635	6.5466	Negative	0.0069	PE O-38:2		C45H87NO9P	[M+OAc]-	Glycerophosphoethanolamines	Glycerophospholipids	https://www.lipidmaps.org/data/chemdb_lm_text_ontology.php?ABBREV=PE O-38:2	1.31744e+06	1.52903e+06	1.47091e+06		PC O-35:2	[M+OAc]-
816.605	816.612	9.26887	6.82177	Negative	0.0076	PE O-38:2		C45H87NO9P	[M+OAc]-	Glycerophosphoethanolamines	Glycerophospholipids	https://www.lipidmaps.org/data/chemdb_lm_text_ontology.php?ABBREV=PE O-38:2	1.12978e+06	983591	1.17874e+06		PC O-35:2	[M+OAc]-
746.511	746.513	2.25985	5.94088	Negative	0.0017	PE O-38:7		C43H73NO7P	[M-H]-	Glycerophosphoethanolamines	Glycerophospholipids	https://www.lipidmaps.org/data/chemdb_lm_text_ontology.php?ABBREV=PE O-38:7	131698	249199	147190
776.553	776.56	8.54674	6.93387	Negative	0.0066	PE O-40:6, PE 34:1		C45H79NO7P	[M-H]-, [M+OAc]-	Glycerophosphoethanolamines	Glycerophospholipids	https://www.lipidmaps.org/data/chemdb_lm_text_ontology.php?ABBREV=PE O-40:6	2.25479e+06	2.27953e+06	2.24574e+06		PC 31:1	[M+OAc]-
774.54	774.544	5.42903	5.85518	Negative	0.0042	PE O-40:7		C45H77NO7P	[M-H]-	Glycerophosphoethanolamines	Glycerophospholipids	https://www.lipidmaps.org/data/chemdb_lm_text_ontology.php?ABBREV=PE O-40:7	126031	235423	131788
772.53	772.529	2.06076	6.9666	Negative	0.0016	PE O-40:8		C45H75NO7P	[M-H]-	Glycerophosphoethanolamines	Glycerophospholipids	https://www.lipidmaps.org/data/chemdb_lm_text_ontology.php?ABBREV=PE O-40:8	176083	165947	168539
mzmed	Matched MZ	Delta_PPM	rtmed	Polarity	Delta	Bulk Structure	Name	Formula	Adduct	Main Class	Category	Examples	COVID1	COVID2	COVID3
830.548	830.554	7.53478	6.24338	Positive	0.0062	PC 36:4;O3		C40H81NO8P	[M+H]+	Glycerophosphoethanolamines	Glycerophospholipids	https://www.lipidmaps.org/data/chemdb_lm_text_ontology.php?ABBREV=PE 35:0	4.72004e+06	8.4217e+06	6.94442e+06
868.675	868.677	1.8534	6.25197	Positive	0.0016	PC 42:3, PC 40:0		C42H85NO8P	[M+H]+, [M+Na]+	Glycerophosphoethanolamines	Glycerophospholipids	https://www.lipidmaps.org/data/chemdb_lm_text_ontology.php?ABBREV=PE 37:0	5.39116e+06	2.71606e+06	2.34618e+06		PE 43:0	[M+Na]+
846.688	846.695	7.9876	6.43178	Positive	0.0068	PC 40:0		C50H100NO7PNa	[M+H]+	Glycerophosphocholines	Glycerophospholipids	https://www.lipidmaps.org/data/chemdb_lm_text_ontology.php?ABBREV=PC O-42:1	92507.2	70332.3	55647.7		PE 43:0	[M+H]+
844.676	844.679	3.5268	6.38893	Positive	0.003	PC 40:1		C42H83NO7P	[M+H]+	Glycerophosphoethanolamines	Glycerophospholipids	https://www.lipidmaps.org/data/chemdb_lm_text_ontology.php?ABBREV=PE O-37:2	3.20952e+06	3.01357e+06	2.9741e+06		PE 43:1	[M+H]+
858.702	858.695	8.94722	6.66583	Positive	0.0077	PC 41:1		C35H72N2O8P	[M+H]+	Glycerophosphoethanolamines	Glycerophospholipids	https://www.lipidmaps.org/data/chemdb_lm_text_ontology.php?ABBREV=PE 30:1	184606	73552.1	105363		PE 44:1	[M+H]+
896.709	896.708	0.922262	6.17467	Positive	0.0009	PC 42:0, PC 44:3		C44H85NO8P	[M+Na]+, [M+H]+	Glycerophosphoethanolamines	Glycerophospholipids	https://www.lipidmaps.org/data/chemdb_lm_text_ontology.php?ABBREV=PE 39:2	2.23299e+07	1.86063e+07	1.73324e+07
868.688	868.679	9.98287	6.92247	Positive	0.0087	PC 42:3		C44H87NO8P	[M+H]+	Glycerophosphoethanolamines	Glycerophospholipids	https://www.lipidmaps.org/data/chemdb_lm_text_ontology.php?ABBREV=PE 39:1	1.83379e+07	1.60466e+07	1.42173e+07
888.645	888.645	0.19918	6.06322	Positive	0.0002	PC 44:7, PC 42:4		C48H83NO7P	[M+H]+, [M+Na]+	Glycerophosphocholines	Glycerophospholipids	https://www.lipidmaps.org/data/chemdb_lm_text_ontology.php?ABBREV=PC O-40:8	2.74785e+06	2.29136e+06	1.82336e+06
924.742	924.739	2.69264	6.08037	Positive	0.0025	PC 44:0		C50H92NO8PNa	[M+Na]+	Glycerophosphocholines	Glycerophospholipids	https://www.lipidmaps.org/data/chemdb_lm_text_ontology.php?ABBREV=PC 42:4	476061	544042	496564
900.556	900.551	4.97359	6.44827	Positive	0.0045	PC 44:12		C48H96NO7PNa	[M+Na]+	Glycerophosphocholines	Glycerophospholipids	https://www.lipidmaps.org/data/chemdb_lm_text_ontology.php?ABBREV=PC O-40:1	1.11457e+06	859806	544099
800.651	800.653	1.81602	6.3891	Positive	0.0014	PC O-38:2		C52H104NO8PNa	[M+H]+	Glycerophosphocholines	Glycerophospholipids	https://www.lipidmaps.org/data/chemdb_lm_text_ontology.php?ABBREV=PC 44:0	526429	397511	369811
796.622	796.621	0.39542	6.1661	Positive	0.0004	PC O-38:4, PC O-36:1		C48H91NO7P	[M+H]+, [M+Na]+	Glycerophosphocholines	Glycerophospholipids	https://www.lipidmaps.org/data/chemdb_lm_text_ontology.php?ABBREV=PC O-40:4	7.53999e+06	5.26202e+06	4.56699e+06		PE O-39:1	[M+Na]+
854.698	854.697	0.955893	6.22625	Positive	0.0008	PC O-42:3, PC O-40:0		C42H83NO8P	[M+H]+, [M+Na]+	Glycerophosphoethanolamines	Glycerophospholipids	https://www.lipidmaps.org/data/chemdb_lm_text_ontology.php?ABBREV=PE 37:1	3.17638e+07	1.77668e+07	1.44423e+07
852.682	852.682	0.869022	6.06322	Positive	0.0008	PC O-42:4, PC O-40:1		C41H79NO7P	[M+H]+, [M+Na]+	Glycerophosphoethanolamines	Glycerophospholipids	https://www.lipidmaps.org/data/chemdb_lm_text_ontology.php?ABBREV=PE O-36:3	1.25383e+06	2.11107e+06	1.35603e+06
830.696	830.7	4.62022	6.34625	Positive	0.0039	PC O-40:1		C46H87NO7P	[M+H]+	Glycerophosphocholines	Glycerophospholipids	https://www.lipidmaps.org/data/chemdb_lm_text_ontology.php?ABBREV=PC O-38:4	1.07015e+07	1.00626e+07	9.3095e+06
828.682	828.684	2.30848	6.31197	Positive	0.0019	PC O-40:2		C41H81NO7P	[M+H]+	Glycerophosphoethanolamines	Glycerophospholipids	https://www.lipidmaps.org/data/chemdb_lm_text_ontology.php?ABBREV=PE O-36:2	1.7718e+06	2.6222e+06	1.75943e+06
826.668	826.668	0.620564	6.27767	Positive	0.0005	PC O-40:3, PC O-38:0		C50H100NO8PNa	[M+H]+, [M+Na]+	Glycerophosphocholines	Glycerophospholipids	https://www.lipidmaps.org/data/chemdb_lm_text_ontology.php?ABBREV=PC 42:0	2.00209e+06	1.55302e+06	1.41934e+06		PE O-41:0	[M+Na]+
826.67	826.668	2.35765	6.81618	Positive	0.0019	PC O-40:3,PC O-38:0		C39H75NO7P	[M+H]+, [M+Na]+	Glycerophosphoethanolamines	Glycerophospholipids	https://www.lipidmaps.org/data/chemdb_lm_text_ontology.php?ABBREV=PE O-34:3	232318	409080	253065		PE O-41:0	[M+Na]+
824.653	824.653	0.751831	6.08037	Positive	0.0007	PC O-40:4, PC O-38:1		C48H98NO7PNa	[M+H]+, [M+Na]+	Glycerophosphocholines	Glycerophospholipids	https://www.lipidmaps.org/data/chemdb_lm_text_ontology.php?ABBREV=PC O-40:0	1.89761e+06	1.51416e+06	1.44837e+06		PE O-41:1	[M+Na]+
816.597	816.59	8.55012	6.06322	Positive	0.007	PC O-40:8, PC O-38:5		C44H81NO11P	[M+H]+, [M+Na]+	Oxidized glycerophospholipids	Glycerophospholipids	https://www.lipidmaps.org/data/chemdb_lm_text_ontology.php?ABBREV=PC 36:4;O3	1.52574e+06	2.19824e+06	2.35807e+06
880.709	880.713	4.10237	6.01748	Positive	0.0036	PC O-44:4, PC O-42:1		C48H96NO8PNa	[M+H]+, [M+Na]+	Glycerophosphocholines	Glycerophospholipids	https://www.lipidmaps.org/data/chemdb_lm_text_ontology.php?ABBREV=PC 40:0	5.11321e+06	4.65988e+06	4.34887e+06
858.727	858.731	4.73608	6.32035	Positive	0.0041	PC O-42:1		C50H99NO7P	[M+H]+	Glycerophosphocholines	Glycerophospholipids	https://www.lipidmaps.org/data/chemdb_lm_text_ontology.php?ABBREV=PC O-42:2	1.50434e+06	1.48999e+06	1.02144e+06
856.712	856.715	4.3095	6.26053	Positive	0.0037	PC O-42:2		C48H93NO7P	[M+H]+	Glycerophosphocholines	Glycerophospholipids	https://www.lipidmaps.org/data/chemdb_lm_text_ontology.php?ABBREV=PC O-40:3	1.56415e+07	1.26051e+07	1.15951e+07
856.715	856.715	0.0151742	6.81577	Positive	0.0001	PC O-42:2		C48H95NO7P	[M+H]+	Glycerophosphocholines	Glycerophospholipids	https://www.lipidmaps.org/data/chemdb_lm_text_ontology.php?ABBREV=PC O-40:2	1.13737e+07	1.24988e+07	1.18118e+07
679.509	679.502	9.58045	6.01894	Positive	0.0065	PE 30:1		C44H90NO7PNa	[M+Na]+	Glycerophosphoethanolamines	Glycerophospholipids	https://www.lipidmaps.org/data/chemdb_lm_text_ontology.php?ABBREV=PE O-39:0	2.53815e+07	2.02956e+07	1.8772e+07		PC 27:1	[M+NH4]+
698.471	698.473	2.76747	6.91061	Positive	0.002	PE 31:1, PE 33:4		C50H101NO7P	[M+Na]+, [M+H]+	Glycerophosphocholines	Glycerophospholipids	https://www.lipidmaps.org/data/chemdb_lm_text_ontology.php?ABBREV=PC O-42:1	425310	350485	421368		PC 30:4, PC 28:1	[M+H]+, [M+Na]+
706.54	706.538	2.31409	6.50053	Positive	0.0016	PE 33:0		C46H92NO8PNa	[M+H]+	Glycerophosphoethanolamines	Glycerophospholipids	https://www.lipidmaps.org/data/chemdb_lm_text_ontology.php?ABBREV=PE 41:0	1.96341e+07	1.52524e+07	1.46121e+07		PC 30:0	[M+H]+
734.57	734.569	0.799107	6.00035	Positive	0.0006	PE 35:0		C48H97NO7P	[M+H]+	Glycerophosphocholines	Glycerophospholipids	https://www.lipidmaps.org/data/chemdb_lm_text_ontology.php?ABBREV=PC O-40:1	4.33917e+06	3.5768e+06	3.45908e+06		PC 32:0	[M+H]+
734.57	734.569	1.09316	6.44053	Positive	0.0008	PE 35:0		C48H93NO8P	[M+H]+	Glycerophosphoethanolamines	Glycerophospholipids	https://www.lipidmaps.org/data/chemdb_lm_text_ontology.php?ABBREV=PE 43:2	1.32728e+07	1.10334e+07	1.06912e+07		PC 32:0	[M+H]+
734.568	734.569	1.76702	6.96629	Positive	0.0013	PE 35:0		C48H95NO8P	[M+H]+	Glycerophosphocholines	Glycerophospholipids	https://www.lipidmaps.org/data/chemdb_lm_text_ontology.php?ABBREV=PC 40:1	4.01827e+06	3.35608e+06	3.26023e+06		PC 32:0	[M+H]+
732.556	732.554	3.34855	6.39767	Positive	0.0025	PE 35:1		C46H91NO7P	[M+H]+	Glycerophosphocholines	Glycerophospholipids	https://www.lipidmaps.org/data/chemdb_lm_text_ontology.php?ABBREV=PC O-38:2	3.74751e+07	3.69683e+07	3.44636e+07		PC 32:1	[M+H]+
732.555	732.554	1.90156	6.94912	Positive	0.0014	PE 35:1		C40H79NO8P	[M+H]+	Glycerophosphoethanolamines	Glycerophospholipids	https://www.lipidmaps.org/data/chemdb_lm_text_ontology.php?ABBREV=PE 35:1	4.9972e+06	5.82893e+06	6.00942e+06		PC 32:1	[M+H]+
747.567	747.565	2.41316	6.49029	Positive	0.0018	PE 35:2		C44H84NO8PNa	[M+Na]+	Glycerophosphoethanolamines	Glycerophospholipids	https://www.lipidmaps.org/data/chemdb_lm_text_ontology.php?ABBREV=PE 39:2	1.03135e+07	9.83963e+06	9.78926e+06		PC 32:2	[M+NH4]+
747.564	747.565	1.56508	6.99592	Positive	0.0011	PE 35:2		C44H88NO8PNa	[M+Na]+	Glycerophosphoethanolamines	Glycerophospholipids	https://www.lipidmaps.org/data/chemdb_lm_text_ontology.php?ABBREV=PE 39:0	3.54495e+07	3.21778e+07	3.23278e+07		PC 32:2	[M+NH4]+
760.481	760.489	9.6005	6.72627	Positive	0.0073	PE 38:8, PE 36:5		C48H97NO8P	[M+H]+, [M+Na]+	Glycerophosphocholines	Glycerophospholipids	https://www.lipidmaps.org/data/chemdb_lm_text_ontology.php?ABBREV=PC 40:0	316736	296916	277492		PC 33:5	[M+Na]+
762.595	762.601	7.63839	6.00893	Positive	0.0059	PE 37:0		C46H93NO7P	[M+H]+	Glycerophosphoethanolamines	Glycerophospholipids	https://www.lipidmaps.org/data/chemdb_lm_text_ontology.php?ABBREV=PE O-41:1	1.53028e+07	1.41141e+07	1.374e+07		PC 34:0	[M+H]+
784.582	784.583	0.717579	6.51768	Positive	0.0005	PE 37:0, PE 39:3		C40H81NO8P	[M+Na]+, [M+H]+	Glycerophosphoethanolamines	Glycerophospholipids	https://www.lipidmaps.org/data/chemdb_lm_text_ontology.php?ABBREV=PE 35:0	3.91786e+06	4.94374e+06	4.59558e+06		PC 36:3, PC 34:0	[M+H]+, [M+Na]+
762.595	762.601	7.30663	6.76055	Positive	0.0056	PE 37:0		C52H80NO8PNa	[M+H]+	Glycerophosphocholines	Glycerophospholipids	https://www.lipidmaps.org/data/chemdb_lm_text_ontology.php?ABBREV=PC 44:12	974772	895510	877452		PC 34:0	[M+H]+
760.586	760.585	1.73682	6.0918	Positive	0.0013	PE 37:1		C46H89NO8P	[M+H]+	Glycerophosphoethanolamines	Glycerophospholipids	https://www.lipidmaps.org/data/chemdb_lm_text_ontology.php?ABBREV=PE 41:2	4.98226e+07	4.59889e+07	4.45024e+07		PC 34:1	[M+H]+
760.587	760.585	2.34819	6.7434	Positive	0.0018	PE 37:1		C38H79NO7P	[M+H]+	Glycerophosphoethanolamines	Glycerophospholipids	https://www.lipidmaps.org/data/chemdb_lm_text_ontology.php?ABBREV=PE O-33:0	682756	599008	653068		PC 34:1	[M+H]+
758.57	758.569	1.04275	6.71768	Positive	0.0008	PE 37:2		C42H81NO7P	[M+H]+	Glycerophosphoethanolamines	Glycerophospholipids	https://www.lipidmaps.org/data/chemdb_lm_text_ontology.php?ABBREV=PE O-37:3	5.41093e+06	5.13019e+06	4.81298e+06		PC 34:2	[M+H]+
772.587	772.585	1.82763	6.81187	Positive	0.0014	PE 38:2		C44H80NO8PNa	[M+H]+	Glycerophosphoethanolamines	Glycerophospholipids	https://www.lipidmaps.org/data/chemdb_lm_text_ontology.php?ABBREV=PE 39:4	327071	294560	303065		PC 35:2	[M+H]+
812.615	812.614	0.964787	6.40625	Positive	0.0008	PE 41:3,PE 39:0		C46H95NO7P	[M+H]+, [M+Na]+	Glycerophosphoethanolamines	Glycerophospholipids	https://www.lipidmaps.org/data/chemdb_lm_text_ontology.php?ABBREV=PE O-41:0	2.31329e+06	3.24598e+06	2.69235e+06		PC 38:3, PC 36:0	[M+H]+, [M+Na]+
788.616	788.616	0.166114	6.0375	Positive	0.0001	PE 39:1		C44H87NO7P	[M+H]+	Glycerophosphoethanolamines	Glycerophospholipids	https://www.lipidmaps.org/data/chemdb_lm_text_ontology.php?ABBREV=PE O-39:2	2.94242e+07	2.8034e+07	2.69953e+07		PC 36:1	[M+H]+
788.615	788.616	1.42021	6.62323	Positive	0.0011	PE 39:1		C40H80N2O8P	[M+H]+	Glycerophosphoethanolamines	Glycerophospholipids	https://www.lipidmaps.org/data/chemdb_lm_text_ontology.php?ABBREV=PE 35:2	1.31978e+07	1.28548e+07	1.20785e+07		PC 36:1	[M+H]+
786.602	786.601	1.94635	6.0375	Positive	0.0015	PE 39:2		C42H83NO7P	[M+H]+	Glycerophosphoethanolamines	Glycerophospholipids	https://www.lipidmaps.org/data/chemdb_lm_text_ontology.php?ABBREV=PE O-37:2	1.50924e+07	1.48548e+07	1.36957e+07		PC 36:2	[M+H]+
808.576	808.583	8.20826	6.40607	Positive	0.0066	PE 41:5, PE 39:2		C46H91NO8P	[M+H]+, [M+Na]+	Glycerophosphoethanolamines	Glycerophospholipids	https://www.lipidmaps.org/data/chemdb_lm_text_ontology.php?ABBREV=PE 41:1	1.51569e+07	1.43761e+07	1.39675e+07		PC 38:5, PC 36:2	[M+H]+, [M+Na]+
786.601	786.601	0.62929	6.60625	Positive	0.0005	PE 39:2		C38H77NO8P	[M+H]+	Glycerophosphoethanolamines	Glycerophospholipids	https://www.lipidmaps.org/data/chemdb_lm_text_ontology.php?ABBREV=PE 33:0	1.76967e+06	2.18373e+06	2.05476e+06		PC 36:2	[M+H]+
784.587	784.585	2.85883	6.75137	Positive	0.0023	PE 39:3, PE 37:0		C45H94N2O7P	[M+H]+, [M+Na]+	Glycerophosphoethanolamines	Glycerophospholipids	https://www.lipidmaps.org/data/chemdb_lm_text_ontology.php?ABBREV=PE O-40:1	489905	614475	419316		PC 36:3, PC 34:0	[M+H]+, [M+Na]+
804.545	804.551	8.35628	6.47902	Positive	0.0067	PE 41:7, PE 39:4		C42H84NO8PNa	[M+H]+, [M+Na]+	Glycerophosphoethanolamines	Glycerophospholipids	https://www.lipidmaps.org/data/chemdb_lm_text_ontology.php?ABBREV=PE 37:0	2.54902e+07	2.43381e+07	2.33617e+07		PC 38:7, PC 38:4	[M+H]+, [M+Na]+
776.526	776.523	4.06297	6.90609	Positive	0.0032	PE 39:7, PE 37:4		C46H93NO8P	[M+H]+, [M+Na]+	Glycerophosphoethanolamines	Glycerophospholipids	https://www.lipidmaps.org/data/chemdb_lm_text_ontology.php?ABBREV=PE 41:0	1.33192e+06	1.24407e+06	1.21291e+06		PC 36:7, PC 34:4	[M+H]+, [M+Na]+
840.643	840.645	2.2233	6.32053	Positive	0.0018	PE 41:0		C44H89NO7P	[M+H]+	Glycerophosphoethanolamines	Glycerophospholipids	https://www.lipidmaps.org/data/chemdb_lm_text_ontology.php?ABBREV=PE O-39:1	2.51443e+07	2.38413e+07	2.42585e+07		PC 40:3, PC 38:0	[M+H]+, [M+Na]+
818.656	818.663	9.09295	6.55483	Positive	0.0075	PE 41:0		C44H85NO8P	[M+H]+	Glycerophosphoethanolamines	Glycerophospholipids	https://www.lipidmaps.org/data/chemdb_lm_text_ontology.php?ABBREV=PE 39:2	1.03465e+08	9.80535e+07	9.47071e+07		PC 38:0	[M+H]+
816.645	816.648	3.46173	6.50053	Positive	0.0028	PE 41:1		C44H87NO8P	[M+H]+	Glycerophosphoethanolamines	Glycerophospholipids	https://www.lipidmaps.org/data/chemdb_lm_text_ontology.php?ABBREV=PE 39:1	7.40851e+07	6.99362e+07	6.78989e+07		PC 38:1	[M+H]+
814.632	814.632	0.336348	6.46625	Positive	0.0002	PE 41:2		C43H90N2O7P	[M+H]+	Glycerophosphoethanolamines	Glycerophospholipids	https://www.lipidmaps.org/data/chemdb_lm_text_ontology.php?ABBREV=PE O-38:1	1.75127e+06	1.60221e+06	1.54524e+06		PC 38:2	[M+H]+
808.593	808.585	9.95927	6.67528	Positive	0.0081	PE 41:5		C49H97NO8P	[M+H]+	Glycerophosphocholines	Glycerophospholipids	https://www.lipidmaps.org/data/chemdb_lm_text_ontology.php?ABBREV=PC 41:1	48498.2	45556.7	43339.2		PC 38:5	[M+H]+
842.662	842.663	0.999214	6.35465	Positive	0.0009	PE 43:2		C46H83NO8P	[M+H]+	Glycerophosphoethanolamines	Glycerophospholipids	https://www.lipidmaps.org/data/chemdb_lm_text_ontology.php?ABBREV=PE 41:5	2.95344e+06	2.88644e+06	2.9463e+06		PC 40:2	[M+H]+
692.559	692.559	0.701745	6.47473	Positive	0.0005	PE O-33:0		C42H81NO8P	[M+H]+	Glycerophosphoethanolamines	Glycerophospholipids	https://www.lipidmaps.org/data/chemdb_lm_text_ontology.php?ABBREV=PE 37:2	3.71178e+07	3.53863e+07	3.41351e+07		PC O-30:0	[M+H]+
690.544	690.543	1.84637	6.82895	Positive	0.0013	PE O-33:1		C42H85NO7P	[M+H]+	Glycerophosphoethanolamines	Glycerophospholipids	https://www.lipidmaps.org/data/chemdb_lm_text_ontology.php?ABBREV=PE O-37:1	3.36558e+07	3.10545e+07	2.98294e+07		PC O-30:1	[M+H]+
700.53	700.528	2.96918	6.22607	Positive	0.0021	PE O-34:3, PE O-32:0		C41H72NO8PNa	[M+H]+, [M+Na]+	Glycerophosphoethanolamines	Glycerophospholipids	https://www.lipidmaps.org/data/chemdb_lm_text_ontology.php?ABBREV=PE 36:5	85525.6	78809.8	68918		PC O-29:0	[M+Na]+
720.59	720.59	0.141551	6.94917	Positive	0.0001	PE O-35:0		C42H83NO8P	[M+H]+	Glycerophosphoethanolamines	Glycerophospholipids	https://www.lipidmaps.org/data/chemdb_lm_text_ontology.php?ABBREV=PE 37:1	1.20112e+08	1.15968e+08	1.11816e+08		PC O-32:0	[M+H]+
718.575	718.574	0.416101	6.9063	Positive	0.0003	PE O-35:1		C41H86N2O7P	[M+H]+	Glycerophosphoethanolamines	Glycerophospholipids	https://www.lipidmaps.org/data/chemdb_lm_text_ontology.php?ABBREV=PE O-36:1	3.65016e+06	3.44903e+06	5.16991e+06		PC O-32:1	[M+H]+
749.624	749.617	9.56213	6.74761	Positive	0.0072	PE O-36:1		C44H83NO8P	[M+NH4]+	Glycerophosphoethanolamines	Glycerophospholipids	https://www.lipidmaps.org/data/chemdb_lm_text_ontology.php?ABBREV=PE 39:3	1.21836e+07	1.18142e+07	1.15716e+07		PC O-33:1	[M+NH4]+
730.574	730.574	0.97047	6.1661	Positive	0.0007	PE O-36:2		C42H85NO8P	[M+H]+	Glycerophosphoethanolamines	Glycerophospholipids	https://www.lipidmaps.org/data/chemdb_lm_text_ontology.php?ABBREV=PE 37:0	2.36726e+07	2.26981e+07	2.17871e+07		PC O-33:2	[M+H]+
728.559	728.559	0.572362	6.14035	Positive	0.0005	PE O-36:3, PE O-34:0		C43H83NO8P	[M+H]+, [M+Na]+	Glycerophosphoethanolamines	Glycerophospholipids	https://www.lipidmaps.org/data/chemdb_lm_text_ontology.php?ABBREV=PE 38:2	6.14355e+06	5.90994e+06	5.72173e+06		PC O-33:3, PC O-31:0	[M+H]+
746.606	746.606	0.100455	6.71768	Positive	0.0001	PE O-37:1		C50H99NO7P	[M+H]+	Glycerophosphocholines	Glycerophospholipids	https://www.lipidmaps.org/data/chemdb_lm_text_ontology.php?ABBREV=PC O-42:2	51797.4	48825.4	46561.5		PC O-34:1	[M+H]+
744.591	744.59	0.660766	6.0175	Positive	0.0005	PE O-37:2		C48H93NO7P	[M+H]+	Glycerophosphocholines	Glycerophospholipids	https://www.lipidmaps.org/data/chemdb_lm_text_ontology.php?ABBREV=PC O-40:3	96992.9	88853.2	80398		PC O-34:2	[M+H]+
744.59	744.59	0.267261	6.50053	Positive	0.0002	PE O-37:2		C38H77NO7P	[M+H]+	Glycerophosphoethanolamines	Glycerophospholipids	https://www.lipidmaps.org/data/chemdb_lm_text_ontology.php?ABBREV=PE O-33:1	1.5075e+06	2.49581e+06	1.50158e+06		PC O-34:2	[M+H]+
742.574	742.574	0.778374	6.47482	Positive	0.0006	PE O-37:3, PE O-35:0		C44H75NO8P	[M+H]+, [M+Na]+	Glycerophosphoethanolamines	Glycerophospholipids	https://www.lipidmaps.org/data/chemdb_lm_text_ontology.php?ABBREV=PE 39:7	109127	104569	109970		PC O-34:3, PC O-32:0	[M+H]+, [M+Na]+
777.653	777.648	6.58263	6.63197	Positive	0.0051	PE O-38:1		C40H81NO7P	[M+NH4]+	Glycerophosphoethanolamines	Glycerophospholipids	https://www.lipidmaps.org/data/chemdb_lm_text_ontology.php?ABBREV=PE O-35:1	1.85225e+07	1.79843e+07	1.69261e+07		PC O-35:1	[M+NH4]+
798.637	798.635	3.10153	6.32035	Positive	0.0025	PE O-39:0		C36H70NO8PNa	[M+Na]+	Glycerophosphoethanolamines	Glycerophospholipids	https://www.lipidmaps.org/data/chemdb_lm_text_ontology.php?ABBREV=PE 31:1	12049.7	8357.55	18444.4		PC O-38:3, PC O-36:0	[M+H]+, [M+Na]+
774.635	774.637	2.14165	6.57197	Positive	0.0017	PE O-39:1		C50H95NO8P	[M+H]+	Glycerophosphocholines	Glycerophospholipids	https://www.lipidmaps.org/data/chemdb_lm_text_ontology.php?ABBREV=PC 42:3	167730	158799	154962		PC O-36:1	[M+H]+
772.622	772.621	0.0867177	6.48338	Positive	0.0001	PE O-39:2		C40H79NO8P	[M+H]+	Glycerophosphoethanolamines	Glycerophospholipids	https://www.lipidmaps.org/data/chemdb_lm_text_ontology.php?ABBREV=PE 35:1	5.38664e+07	5.10724e+07	4.92341e+07		PC O-36:2	[M+H]+
805.682	805.679	3.79554	6.50893	Positive	0.003	PE O-40:1		C40H83NO7P	[M+NH4]+	Glycerophosphoethanolamines	Glycerophospholipids	https://www.lipidmaps.org/data/chemdb_lm_text_ontology.php?ABBREV=PE O-35:0	2.64933e+07	2.54068e+07	2.47597e+07		PC O-37:1	[M+NH4]+
804.677	804.684	9.22607	6.48322	Positive	0.0074	PE O-41:0		C40H81NO8P	[M+H]+	Glycerophosphoethanolamines	Glycerophospholipids	https://www.lipidmaps.org/data/chemdb_lm_text_ontology.php?ABBREV=PE 35:0	7.16782e+07	6.86145e+07	6.64146e+07		PC O-38:0	[M+H]+
802.666	802.668	3.03613	6.43197	Positive	0.0024	PE O-41:1		C40H80N2O8P	[M+H]+	Glycerophosphoethanolamines	Glycerophospholipids	https://www.lipidmaps.org/data/chemdb_lm_text_ontology.php?ABBREV=PE 35:2	6.93232e+06	6.5836e+06	6.45043e+06		PC O-38:1	[M+H]+

## Sheet: PG within expected RT window
mzmed	Matched MZ	Delta_PPM	rtmed	Polarity	Delta	Bulk Structure	Name	Formula	Adduct	Main Class	Category	Examples	COVID1	COVID2	COVID3
753.501	753.508	9.00198	2.11838	Negative	0.0068	PG O-36:5		C42H74O9P	[M-H]-	Glycerophosphoglycerols	Glycerophospholipids	https://www.lipidmaps.org/data/chemdb_lm_text_ontology.php?ABBREV=PG O-36:5	84238.8	72469.5	52305.6		Ions putatively identified as PG due to retention time of 2-4 min based on internal standard
753.526	753.529	3.6097	2.22565	Negative	0.0028	PG O-31:0		C39H78O11P	[M+OAc]-	Glycerophosphoglycerols	Glycerophospholipids	https://www.lipidmaps.org/data/chemdb_lm_text_ontology.php?ABBREV=PG O-31:0	971089	719698	621097
649.331	649.336	7.68791	2.24301	Negative	0.005	PG 25:3;O2		C31H54O12P	[M-H]-	Oxidized glycerophospholipids	Glycerophospholipids	https://www.lipidmaps.org/data/chemdb_lm_text_ontology.php?ABBREV=PG 25:3;O2	4976.77	3481.01	4028.49
693.395	693.398	5.39375	2.25436	Negative	0.0038	PG 28:2;O2		C34H62O12P	[M-H]-	Oxidized glycerophospholipids	Glycerophospholipids	https://www.lipidmaps.org/data/chemdb_lm_text_ontology.php?ABBREV=PG 28:2;O2	10415.4	9124.82	8652.57
835.568	835.571	3.65261	3.81458	Negative	0.0031	PG 36:1		C44H84O12P	[M+OAc]-	Glycerophosphoglycerols	Glycerophospholipids	https://www.lipidmaps.org/data/chemdb_lm_text_ontology.php?ABBREV=PG 36:1	65987.9	59511	66235.8
833.527	833.534	7.7286	3.82887	Negative	0.0065	PG 41:7		C47H78O10P	[M-H]-	Glycerophosphoglycerols	Glycerophospholipids	https://www.lipidmaps.org/data/chemdb_lm_text_ontology.php?ABBREV=PG 41:7	222779	227591	234051
819.606	819.612	7.37671	2.69997	Negative	0.006	PG 39:0		C45H88O10P	[M-H]-	Glycerophosphoglycerols	Glycerophospholipids	https://www.lipidmaps.org/data/chemdb_lm_text_ontology.php?ABBREV=PG 39:0	674806	692136	668633
787.531	787.528	3.50462	3.38868	Negative	0.0027	PG dO-40:9		C46H76O8P	[M-H]-	Glycerophosphoglycerols	Glycerophospholipids	https://www.lipidmaps.org/data/chemdb_lm_text_ontology.php?ABBREV=PG dO-40:9	254770	279266	256262
785.534	785.534	0.308071	2.20878	Negative	0.0003	PG 37:3		C43H78O10P	[M-H]-	Glycerophosphoglycerols	Glycerophospholipids	https://www.lipidmaps.org/data/chemdb_lm_text_ontology.php?ABBREV=PG 37:3	4.89088e+06	4.68394e+06	4.7007e+06
789.523	789.529	6.71291	3.5054	Negative	0.0053	PG O-34:3		C42H78O11P	[M+OAc]-	Glycerophosphoglycerols	Glycerophospholipids	https://www.lipidmaps.org/data/chemdb_lm_text_ontology.php?ABBREV=PG O-34:3	644530	782532	398517
749.497	749.497	0.157439	2.22565	Negative	0.0002	PG O-31:2		C39H74O11P	[M+OAc]-	Glycerophosphoglycerols	Glycerophospholipids	https://www.lipidmaps.org/data/chemdb_lm_text_ontology.php?ABBREV=PG O-31:2	143685	79374.4	77697.4
841.593	841.596	4.36672	2.29488	Negative	0.0037	PG 41:3		C47H86O10P	[M-H]-	Glycerophosphoglycerols	Glycerophospholipids	https://www.lipidmaps.org/data/chemdb_lm_text_ontology.php?ABBREV=PG 41:3	121430	195920	221877
815.584	815.581	4.53295	3.99868	Negative	0.0037	PG 39:2		C45H84O10P	[M-H]-	Glycerophosphoglycerols	Glycerophospholipids	https://www.lipidmaps.org/data/chemdb_lm_text_ontology.php?ABBREV=PG 39:2	335225	312350	192647
833.584	833.591	9.24202	2.17351	Negative	0.0077	PG O-37:2		C45H86O11P	[M+OAc]-	Glycerophosphoglycerols	Glycerophospholipids	https://www.lipidmaps.org/data/chemdb_lm_text_ontology.php?ABBREV=PG O-37:2	154338	79568.5	66955.5
753.51	753.508	3.00726	2.9735	Negative	0.0023	PG O-36:5		C42H74O9P	[M-H]-	Glycerophosphoglycerols	Glycerophospholipids	https://www.lipidmaps.org/data/chemdb_lm_text_ontology.php?ABBREV=PG O-36:5	139368	144197	149190
789.529	789.529	0.430636	2.26421	Negative	0.0003	PG O-34:3		C42H78O11P	[M+OAc]-	Glycerophosphoglycerols	Glycerophospholipids	https://www.lipidmaps.org/data/chemdb_lm_text_ontology.php?ABBREV=PG O-34:3	167012	251037	277793
837.621	837.623	1.5556	2.14377	Negative	0.0013	PG O-37:0		C45H90O11P	[M+OAc]-	Glycerophosphoglycerols	Glycerophospholipids	https://www.lipidmaps.org/data/chemdb_lm_text_ontology.php?ABBREV=PG O-37:0	158429	175360	230958
831.618	831.612	7.58761	2.17018	Negative	0.0063	PG 40:1		C46H88O10P	[M-H]-	Glycerophosphoglycerols	Glycerophospholipids	https://www.lipidmaps.org/data/chemdb_lm_text_ontology.php?ABBREV=PG 40:1	136135	71633.4	74160.4
847.572	847.571	2.05882	2.21707	Negative	0.0017	PG 37:2		C45H84O12P	[M+OAc]-	Glycerophosphoglycerols	Glycerophospholipids	https://www.lipidmaps.org/data/chemdb_lm_text_ontology.php?ABBREV=PG 37:2	59876.1	44193.7	41807.9
847.612	847.607	5.69364	2.57273	Negative	0.0048	PG O-38:2		C46H88O11P	[M+OAc]-	Glycerophosphoglycerols	Glycerophospholipids	https://www.lipidmaps.org/data/chemdb_lm_text_ontology.php?ABBREV=PG O-38:2	23684.6	25866.6	23817.6
mzmed	Matched MZ	Delta_PPM	rtmed	Polarity	Delta	Bulk Structure	Name	Formula	Adduct	Main Class	Category	Examples	COVID1	COVID2	COVID3
877.6	877.595	5.50365	2.1144	Positive	0.0048	PG 44:7		C50H86O10P	[M+H]+	Glycerophosphoglycerols	Glycerophospholipids	https://www.lipidmaps.org/data/chemdb_lm_text_ontology.php?ABBREV=PG 44:7	22268	13595.2	21933.7		[M+H]+ for PG are less likely to form, while Na+ and NH4+ ions maybe more likely, thus exercise caution with this list
616.347	616.346	2.9253	2.45722	Positive	0.0018	PG 21:1;O2		C27H55NO12P	[M+NH4]+	Oxidized glycerophospholipids	Glycerophospholipids	https://www.lipidmaps.org/data/chemdb_lm_text_ontology.php?ABBREV=PG 21:1;O2	6050.2	9625.27	6725.68
684.373	684.372	2.02229	2.60583	Positive	0.0014	PG 25:3;O3		C31H59NO13P	[M+NH4]+	Oxidized glycerophospholipids	Glycerophospholipids	https://www.lipidmaps.org/data/chemdb_lm_text_ontology.php?ABBREV=PG 25:3;O3	3614.88	2919.73	5239.42
789.56	789.564	5.60946	2.70005	Positive	0.0044	PG 37:2		C43H82O10P	[M+H]+	Glycerophosphoglycerols	Glycerophospholipids	https://www.lipidmaps.org/data/chemdb_lm_text_ontology.php?ABBREV=PG 37:2	5.04562e+06	4.9061e+06	4.79059e+06
864.664	864.669	5.62762	3.89737	Positive	0.0049	PG 41:1		C47H95NO10P	[M+NH4]+	Glycerophosphoglycerols	Glycerophospholipids	https://www.lipidmaps.org/data/chemdb_lm_text_ontology.php?ABBREV=PG 41:1	301515	284834	288713
851.584	851.58	4.52569	2.23856	Positive	0.0039	PG 42:6		C48H84O10P	[M+H]+	Glycerophosphoglycerols	Glycerophospholipids	https://www.lipidmaps.org/data/chemdb_lm_text_ontology.php?ABBREV=PG 42:6	771654	519683	649535
797.532	797.533	1.4106	2.25187	Positive	0.0011	PG 38:5		C44H78O10P	[M+H]+	Glycerophosphoglycerols	Glycerophospholipids	https://www.lipidmaps.org/data/chemdb_lm_text_ontology.php?ABBREV=PG 38:5	2.13613e+06	1.68542e+06	1.24728e+06
785.528	785.53	2.56643	2.42288	Positive	0.002	PG 35:1		C41H79O10PNa	[M+Na]+	Glycerophosphoglycerols	Glycerophospholipids	https://www.lipidmaps.org/data/chemdb_lm_text_ontology.php?ABBREV=PG 35:1	244932	231378	226415
787.552	787.548	4.37558	2.14431	Positive	0.0035	PG 37:3		C43H80O10P	[M+H]+	Glycerophosphoglycerols	Glycerophospholipids	https://www.lipidmaps.org/data/chemdb_lm_text_ontology.php?ABBREV=PG 37:3	1.41395e+06	1.39852e+06	0
811.521	811.525	5.2531	2.57132	Positive	0.0043	PG dO-40:9		C46H77O8PNa	[M+Na]+	Glycerophosphoglycerols	Glycerophospholipids	https://www.lipidmaps.org/data/chemdb_lm_text_ontology.php?ABBREV=PG dO-40:9	2.42649e+06	1.65276e+06	1.44428e+06

## Sheet: PI within expected RT window
mzmed	Matched MZ	Delta_PPM	rtmed	Polarity	Delta	Bulk Structure	Name	Formula	Adduct	Main Class	Category	Examples	COVID1	COVID2	COVID3
893.541	893.54	1.47279	8.01892	Negative	0.0013	PI 34:2		C45H82O15P	[M+OAc]-	Glycerophosphoinositols	Glycerophospholipids	https://www.lipidmaps.org/data/chemdb_lm_text_ontology.php?ABBREV=PI 34:2	38139.7	40557.8	45079.8		Ions putatively identified as PI due to retention time of 8-10 min based on internal standard
929.621	929.612	8.71108	8.22435	Negative	0.0081	PI 41:3		C50H90O13P	[M-H]-	Glycerophosphoinositols	Glycerophospholipids	https://www.lipidmaps.org/data/chemdb_lm_text_ontology.php?ABBREV=PI 41:3	237469	208074	166235
883.533	883.534	1.42836	8.42393	Negative	0.0013	PI 38:5		C47H80O13P	[M-H]-	Glycerophosphoinositols	Glycerophospholipids	https://www.lipidmaps.org/data/chemdb_lm_text_ontology.php?ABBREV=PI 38:5	6.3775e+06	6.75235e+06	6.48701e+06
857.518	857.519	0.557423	8.62393	Negative	0.0004	PI 36:4		C45H78O13P	[M-H]-	Glycerophosphoinositols	Glycerophospholipids	https://www.lipidmaps.org/data/chemdb_lm_text_ontology.php?ABBREV=PI 36:4	2.09064e+06	2.1672e+06	2.03933e+06
859.534	859.534	0.188474	8.65795	Negative	0.0001	PI 36:3		C45H80O13P	[M-H]-	Glycerophosphoinositols	Glycerophospholipids	https://www.lipidmaps.org/data/chemdb_lm_text_ontology.php?ABBREV=PI 36:3	1.41777e+07	1.16875e+07	1.42716e+07
855.504	855.503	0.734071	8.6668	Negative	0.0006	PI 36:5		C45H76O13P	[M-H]-	Glycerophosphoinositols	Glycerophospholipids	https://www.lipidmaps.org/data/chemdb_lm_text_ontology.php?ABBREV=PI 36:5	203792	211289	182730
809.516	809.519	3.64168	9.3536	Negative	0.0029	PI 32:0		C41H78O13P	[M-H]-	Glycerophosphoinositols	Glycerophospholipids	https://www.lipidmaps.org/data/chemdb_lm_text_ontology.php?ABBREV=PI 32:0	996603	1.17184e+06	1.01364e+06
919.564	919.555	9.82096	9.55538	Negative	0.009	PI 36:3		C47H84O15P	[M+OAc]-	Glycerophosphoinositols	Glycerophospholipids	https://www.lipidmaps.org/data/chemdb_lm_text_ontology.php?ABBREV=PI 36:3	249084	256712	233243
907.6	907.592	9.5119	9.56018	Negative	0.0086	PI O-36:2		C47H88O14P	[M+OAc]-	Glycerophosphoinositols	Glycerophospholipids	https://www.lipidmaps.org/data/chemdb_lm_text_ontology.php?ABBREV=PI O-36:2	298966	225847	203775
975.684	975.691	6.64354	9.59426	Negative	0.0065	PI 44:1		C53H100O13P	[M-H]-	Glycerophosphoinositols	Glycerophospholipids	https://www.lipidmaps.org/data/chemdb_lm_text_ontology.php?ABBREV=PI 44:1	3805.54	5968.8	4674.37
815.464	815.472	9.57492	10.1155	Negative	0.0078	PI 33:4		C42H72O13P	[M-H]-	Glycerophosphoinositols	Glycerophospholipids	https://www.lipidmaps.org/data/chemdb_lm_text_ontology.php?ABBREV=PI 33:4	131567	148096	127618
875.524	875.529	5.79539	10.1176	Negative	0.0051	PI O-34:4		C45H80O14P	[M+OAc]-	Glycerophosphoinositols	Glycerophospholipids	https://www.lipidmaps.org/data/chemdb_lm_text_ontology.php?ABBREV=PI O-34:4	10668.8	12543.5	8820.38
837.543	837.55	8.50345	9.13252	Negative	0.0071	PI 34:0		C43H82O13P	[M-H]-	Glycerophosphoinositols	Glycerophospholipids	https://www.lipidmaps.org/data/chemdb_lm_text_ontology.php?ABBREV=PI 34:0	4.09468e+06	4.68984e+06	4.41898e+06
863.564	863.566	2.20713	8.86417	Negative	0.0019	PI 36:1		C45H84O13P	[M-H]-	Glycerophosphoinositols	Glycerophospholipids	https://www.lipidmaps.org/data/chemdb_lm_text_ontology.php?ABBREV=PI 36:1	6.62029e+07	6.81663e+07	6.52009e+07
889.579	889.581	2.05266	8.46678	Negative	0.0018	PI 38:2		C47H86O13P	[M-H]-	Glycerophosphoinositols	Glycerophospholipids	https://www.lipidmaps.org/data/chemdb_lm_text_ontology.php?ABBREV=PI 38:2	1.0046e+08	1.06228e+08	1.01762e+08
875.571	875.566	6.09888	8.51822	Negative	0.0053	PI 37:2		C46H84O13P	[M-H]-	Glycerophosphoinositols	Glycerophospholipids	https://www.lipidmaps.org/data/chemdb_lm_text_ontology.php?ABBREV=PI 37:2	9.48055e+06	9.71264e+06	9.3542e+06
887.564	887.566	1.76213	8.44963	Negative	0.0016	PI 38:3		C47H84O13P	[M-H]-	Glycerophosphoinositols	Glycerophospholipids	https://www.lipidmaps.org/data/chemdb_lm_text_ontology.php?ABBREV=PI 38:3	4.74725e+07	5.01061e+07	4.86494e+07
915.596	915.597	0.846443	8.3193	Negative	0.0008	PI 40:3		C49H88O13P	[M-H]-	Glycerophosphoinositols	Glycerophospholipids	https://www.lipidmaps.org/data/chemdb_lm_text_ontology.php?ABBREV=PI 40:3	1.2244e+07	1.26765e+07	1.22539e+07
913.579	913.581	1.86191	8.2728	Negative	0.0017	PI 40:4		C49H86O13P	[M-H]-	Glycerophosphoinositols	Glycerophospholipids	https://www.lipidmaps.org/data/chemdb_lm_text_ontology.php?ABBREV=PI 40:4	5.29211e+06	2.80476e+06	5.21328e+06
917.611	917.612	1.54314	8.39807	Negative	0.0014	PI 40:2		C49H90O13P	[M-H]-	Glycerophosphoinositols	Glycerophospholipids	https://www.lipidmaps.org/data/chemdb_lm_text_ontology.php?ABBREV=PI 40:2	1.09241e+07	1.11265e+07	1.10548e+07
861.549	861.55	0.49794	8.81762	Negative	0.0004	PI 36:2		C45H82O13P	[M-H]-	Glycerophosphoinositols	Glycerophospholipids	https://www.lipidmaps.org/data/chemdb_lm_text_ontology.php?ABBREV=PI 36:2	8.0079e+07	8.21116e+07	7.93358e+07
877.587	877.581	6.46888	8.58965	Negative	0.0057	PI 37:1		C46H86O13P	[M-H]-	Glycerophosphoinositols	Glycerophospholipids	https://www.lipidmaps.org/data/chemdb_lm_text_ontology.php?ABBREV=PI 37:1	2.93181e+06	3.0157e+06	2.81577e+06
903.599	903.597	2.70585	8.46585	Negative	0.0024	PI 39:2		C48H88O13P	[M-H]-	Glycerophosphoinositols	Glycerophospholipids	https://www.lipidmaps.org/data/chemdb_lm_text_ontology.php?ABBREV=PI 39:2	2.06881e+06	3.59325e+06	1.86775e+06
885.548	885.55	1.60917	8.40552	Negative	0.0014	PI 38:4		C47H82O13P	[M-H]-	Glycerophosphoinositols	Glycerophospholipids	https://www.lipidmaps.org/data/chemdb_lm_text_ontology.php?ABBREV=PI 38:4	1.8836e+07	1.96123e+07	1.87632e+07
919.62	919.628	9.14508	8.4152	Negative	0.0084	PI 40:1		C49H92O13P	[M-H]-	Glycerophosphoinositols	Glycerophospholipids	https://www.lipidmaps.org/data/chemdb_lm_text_ontology.php?ABBREV=PI 40:1	2.13805e+06	2.44607e+06	2.10612e+06
943.628	943.628	0.503377	8.22663	Negative	0.0005	PI 42:3		C51H92O13P	[M-H]-	Glycerophosphoinositols	Glycerophospholipids	https://www.lipidmaps.org/data/chemdb_lm_text_ontology.php?ABBREV=PI 42:3	1.11744e+06	1.08989e+06	1.03845e+06
813.483	813.477	7.65965	9.71438	Negative	0.0062	PI 28:0		C39H74O15P	[M+OAc]-	Glycerophosphoinositols	Glycerophospholipids	https://www.lipidmaps.org/data/chemdb_lm_text_ontology.php?ABBREV=PI 28:0	201776	262977	214474
957.571	957.571	0.384306	8.45822	Negative	0.0004	PI 39:5		C50H86O15P	[M+OAc]-	Glycerophosphoinositols	Glycerophospholipids	https://www.lipidmaps.org/data/chemdb_lm_text_ontology.php?ABBREV=PI 39:5	543507	556916	507709
823.497	823.498	0.588952	10.1155	Negative	0.0005	PI O-30:2		C41H76O14P	[M+OAc]-	Glycerophosphoinositols	Glycerophospholipids	https://www.lipidmaps.org/data/chemdb_lm_text_ontology.php?ABBREV=PI O-30:2	181373	206155	173026
945.642	945.644	2.21437	8.30377	Negative	0.0021	PI 42:2		C51H94O13P	[M-H]-	Glycerophosphoinositols	Glycerophospholipids	https://www.lipidmaps.org/data/chemdb_lm_text_ontology.php?ABBREV=PI 42:2	578146	574286	519064
941.612	941.612	0.74022	8.0778	Negative	0.0007	PI 42:4		C51H90O13P	[M-H]-	Glycerophosphoinositols	Glycerophospholipids	https://www.lipidmaps.org/data/chemdb_lm_text_ontology.php?ABBREV=PI 42:4	712936	699871	637645
871.569	871.571	2.25456	8.14687	Negative	0.002	PI O-38:4		C47H84O12P	[M-H]-	Glycerophosphoinositols	Glycerophospholipids	https://www.lipidmaps.org/data/chemdb_lm_text_ontology.php?ABBREV=PI O-38:4	544811	557355	511715
923.579	923.587	8.39668	9.56018	Negative	0.0078	PI 36:1		C47H88O15P	[M+OAc]-	Glycerophosphoinositols	Glycerophospholipids	https://www.lipidmaps.org/data/chemdb_lm_text_ontology.php?ABBREV=PI 36:1	659724	724005	682008
921.574	921.571	3.68825	9.5535	Negative	0.0034	PI 36:2		C47H86O15P	[M+OAc]-	Glycerophosphoinositols	Glycerophospholipids	https://www.lipidmaps.org/data/chemdb_lm_text_ontology.php?ABBREV=PI 36:2	809850	870659	817797
933.612	933.607	5.43587	9.54682	Negative	0.0051	PI O-38:3		C49H90O14P	[M+OAc]-	Glycerophosphoinositols	Glycerophospholipids	https://www.lipidmaps.org/data/chemdb_lm_text_ontology.php?ABBREV=PI O-38:3	124128	131013	119496
987.531	987.524	6.73903	8.0713	Negative	0.0066	PI 42:11		C53H80O15P	[M+OAc]-	Glycerophosphoinositols	Glycerophospholipids	https://www.lipidmaps.org/data/chemdb_lm_text_ontology.php?ABBREV=PI 42:11	76453.7	97305.4	84691.1
925.582	925.581	0.734673	9.55162	Negative	0.0007	PI 41:5		C50H86O13P	[M-H]-	Glycerophosphoinositols	Glycerophospholipids	https://www.lipidmaps.org/data/chemdb_lm_text_ontology.php?ABBREV=PI 41:5	186977	215984	194976
969.566	969.571	5.34466	8.38948	Negative	0.0052	PI 40:6		C51H86O15P	[M+OAc]-	Glycerophosphoinositols	Glycerophospholipids	https://www.lipidmaps.org/data/chemdb_lm_text_ontology.php?ABBREV=PI 40:6	285837	296060	277629
869.553	869.555	1.70202	8.12957	Negative	0.0015	PI O-38:5		C47H82O12P	[M-H]-	Glycerophosphoinositols	Glycerophospholipids	https://www.lipidmaps.org/data/chemdb_lm_text_ontology.php?ABBREV=PI O-38:5	405385	374263	353999
905.609	905.612	4.03817	8.53641	Negative	0.0036	PI 39:1		C48H90O13P	[M-H]-	Glycerophosphoinositols	Glycerophospholipids	https://www.lipidmaps.org/data/chemdb_lm_text_ontology.php?ABBREV=PI 39:1	130754	152220	139679
811.468	811.461	7.71195	10.1155	Negative	0.0062	PI 28:1		C39H72O15P	[M+OAc]-	Glycerophosphoinositols	Glycerophospholipids	https://www.lipidmaps.org/data/chemdb_lm_text_ontology.php?ABBREV=PI 28:1	833744	929621	814709
917.617	917.612	5.43255	9.70261	Negative	0.005	PI 40:2		C49H90O13P	[M-H]-	Glycerophosphoinositols	Glycerophospholipids	https://www.lipidmaps.org/data/chemdb_lm_text_ontology.php?ABBREV=PI 40:2	199233	226098	182179
931.629	931.628	1.49416	8.34663	Negative	0.0014	PI 41:2		C50H92O13P	[M-H]-	Glycerophosphoinositols	Glycerophospholipids	https://www.lipidmaps.org/data/chemdb_lm_text_ontology.php?ABBREV=PI 41:2	128841	128273	121694
931.553	931.555	2.4282	8.86887	Negative	0.0023	PI 37:4		C48H84O15P	[M+OAc]-	Glycerophosphoinositols	Glycerophospholipids	https://www.lipidmaps.org/data/chemdb_lm_text_ontology.php?ABBREV=PI 37:4	349982	360097	307690
893.544	893.54	5.07641	9.69583	Negative	0.0045	PI 34:2		C45H82O15P	[M+OAc]-	Glycerophosphoinositols	Glycerophospholipids	https://www.lipidmaps.org/data/chemdb_lm_text_ontology.php?ABBREV=PI 34:2	107908	137664	112014
951.531	951.524	7.66869	8.24165	Negative	0.0073	PI 39:8		C50H80O15P	[M+OAc]-	Glycerophosphoinositols	Glycerophospholipids	https://www.lipidmaps.org/data/chemdb_lm_text_ontology.php?ABBREV=PI 39:8	57182.9	53075.4	45352.9
959.586	959.587	0.724271	8.34528	Negative	0.0007	PI 39:4		C50H88O15P	[M+OAc]-	Glycerophosphoinositols	Glycerophospholipids	https://www.lipidmaps.org/data/chemdb_lm_text_ontology.php?ABBREV=PI 39:4	28665.4	46858.2	50338.7
897.588	897.586	1.75916	8.15545	Negative	0.0015	PI O-40:5		C49H86O12P	[M-H]-	Glycerophosphoinositols	Glycerophospholipids	https://www.lipidmaps.org/data/chemdb_lm_text_ontology.php?ABBREV=PI O-40:5	52258	23118.1	29739.3
927.604	927.597	7.87728	8.15427	Negative	0.0073	PI 41:4		C50H88O13P	[M-H]-	Glycerophosphoinositols	Glycerophospholipids	https://www.lipidmaps.org/data/chemdb_lm_text_ontology.php?ABBREV=PI 41:4	69236.8	27861.8	45997.6
751.404	751.404	0.576254	8.94535	Negative	0.0004	PI 27:2;O		C36H64O14P	[M-H]-	Oxidized glycerophospholipids	Glycerophospholipids	https://www.lipidmaps.org/data/chemdb_lm_text_ontology.php?ABBREV=PI 27:2;O	12946.8	6898.63	12356.3
797.49	797.482	9.3857	10.1155	Negative	0.0075	PI O-28:1		C39H74O14P	[M+OAc]-	Glycerophosphoinositols	Glycerophospholipids	https://www.lipidmaps.org/data/chemdb_lm_text_ontology.php?ABBREV=PI O-28:1	197032	237765	177720
845.51	845.519	9.7586	8.81252	Negative	0.0082	PI 35:3		C44H78O13P	[M-H]-	Glycerophosphoinositols	Glycerophospholipids	https://www.lipidmaps.org/data/chemdb_lm_text_ontology.php?ABBREV=PI 35:3	43893.1	51040.2	38249.8
997.608	997.602	5.96427	8.26753	Negative	0.006	PI 42:6		C53H90O15P	[M+OAc]-	Glycerophosphoinositols	Glycerophospholipids	https://www.lipidmaps.org/data/chemdb_lm_text_ontology.php?ABBREV=PI 42:6	47170.7	43058.7	34732.6
925.609	925.602	6.97163	8.14948	Negative	0.0065	PI 36:0		C47H90O15P	[M+OAc]-	Glycerophosphoinositols	Glycerophospholipids	https://www.lipidmaps.org/data/chemdb_lm_text_ontology.php?ABBREV=PI 36:0	48266.6	48408	43465.7
839.498	839.493	6.53247	9.97618	Negative	0.0054	PI 30:1		C41H76O15P	[M+OAc]-	Glycerophosphoinositols	Glycerophospholipids	https://www.lipidmaps.org/data/chemdb_lm_text_ontology.php?ABBREV=PI 30:1	200793	207902	179444
867.529	867.524	5.28398	8.21807	Negative	0.0045	PI 32:1		C43H80O15P	[M+OAc]-	Glycerophosphoinositols	Glycerophospholipids	https://www.lipidmaps.org/data/chemdb_lm_text_ontology.php?ABBREV=PI 32:1	43211.4	44527.9	41814.4
827.464	827.472	9.37805	9.4543	Negative	0.0078	PI 34:5		C43H72O13P	[M-H]-	Glycerophosphoinositols	Glycerophospholipids	https://www.lipidmaps.org/data/chemdb_lm_text_ontology.php?ABBREV=PI 34:5	46947.1	26085.4	22619.7
865.53	865.524	7.24874	9.97538	Negative	0.0062	PI O-38:7		C47H78O12P	[M-H]-	Glycerophosphoinositols	Glycerophospholipids	https://www.lipidmaps.org/data/chemdb_lm_text_ontology.php?ABBREV=PI O-38:7	17075	20839.8	14954.5
871.528	871.534	7.0233	8.47442	Negative	0.0061	PI 37:4		C46H80O13P	[M-H]-	Glycerophosphoinositols	Glycerophospholipids	https://www.lipidmaps.org/data/chemdb_lm_text_ontology.php?ABBREV=PI 37:4	73362.5	137048	114881
867.522	867.524	1.93886	9.81253	Negative	0.0017	PI 32:1		C43H80O15P	[M+OAc]-	Glycerophosphoinositols	Glycerophospholipids	https://www.lipidmaps.org/data/chemdb_lm_text_ontology.php?ABBREV=PI 32:1	13956.1	21136.9	16056.5
933.549	933.55	0.65342	8.16663	Negative	0.0006	PI 42:8		C51H82O13P	[M-H]-	Glycerophosphoinositols	Glycerophospholipids	https://www.lipidmaps.org/data/chemdb_lm_text_ontology.php?ABBREV=PI 42:8	50911.9	47205.8	43652.2
947.654	947.659	5.86079	8.34518	Negative	0.0056	PI 42:1		C51H96O13P	[M-H]-	Glycerophosphoinositols	Glycerophospholipids	https://www.lipidmaps.org/data/chemdb_lm_text_ontology.php?ABBREV=PI 42:1	76277.9	74490	66053.8
925.618	925.617	0.189063	9.76373	Negative	0.0001	PI O-42:5		C51H90O12P	[M-H]-	Glycerophosphoinositols	Glycerophospholipids	https://www.lipidmaps.org/data/chemdb_lm_text_ontology.php?ABBREV=PI O-42:5	42071.3	79287.1	36795.2
1017.57	1017.57	4.99132	8.30198	Negative	0.0051	PI 44:10		C55H86O15P	[M+OAc]-	Glycerophosphoinositols	Glycerophospholipids	https://www.lipidmaps.org/data/chemdb_lm_text_ontology.php?ABBREV=PI 44:10	46921.3	18949	42438.5
967.651	967.649	2.1206	9.55162	Negative	0.002	PI 39:0		C50H96O15P	[M+OAc]-	Glycerophosphoinositols	Glycerophospholipids	https://www.lipidmaps.org/data/chemdb_lm_text_ontology.php?ABBREV=PI 39:0	29652.9	28161.2	24863.4
mzmed	Matched MZ	Delta_PPM	rtmed	Polarity	Delta	Bulk Structure	Name	Formula	Adduct	Main Class	Category	Examples	COVID1	COVID2	COVID3
893.555	893.551	3.67297	10.9499	Positive	0.0032	PI O-38:5		C47H83O12PNa	[M+Na]+	Glycerophosphoinositols	Glycerophospholipids	https://www.lipidmaps.org/data/chemdb_lm_text_ontology.php?ABBREV=PI O-38:5	10685.5	10651.3	4283.51
887.562	887.562	0.484473	8.86387	Positive	0.0004	PI 36:1		C45H85O13PNa	[M+Na]+	Glycerophosphoinositols	Glycerophospholipids	https://www.lipidmaps.org/data/chemdb_lm_text_ontology.php?ABBREV=PI 36:1	4.35485e+06	3.9727e+06	5.21158e+06
887.56	887.562	1.95705	8.39793	Positive	0.0017	PI 36:1		C45H85O13PNa	[M+Na]+	Glycerophosphoinositols	Glycerophospholipids	https://www.lipidmaps.org/data/chemdb_lm_text_ontology.php?ABBREV=PI 36:1	1.20046e+06	1.15318e+06	1.13513e+06
913.578	913.578	0.0306487	8.45813	Positive	0.0001	PI 38:2		C47H87O13PNa	[M+Na]+	Glycerophosphoinositols	Glycerophospholipids	https://www.lipidmaps.org/data/chemdb_lm_text_ontology.php?ABBREV=PI 38:2	5.21428e+06	6.57077e+06	6.33612e+06
923.558	923.562	3.86332	9.54675	Positive	0.0036	PI 39:4		C48H85O13PNa	[M+Na]+	Glycerophosphoinositols	Glycerophospholipids	https://www.lipidmaps.org/data/chemdb_lm_text_ontology.php?ABBREV=PI 39:4	901296	827110	805950
801.49	801.489	1.476	10.124	Positive	0.0012	PI O-31:2		C40H75O12PNa	[M+Na]+	Glycerophosphoinositols	Glycerophospholipids	https://www.lipidmaps.org/data/chemdb_lm_text_ontology.php?ABBREV=PI O-31:2	1.28668e+06	1.89101e+06	1.19824e+06
911.563	911.562	1.12444	8.43242	Positive	0.001	PI 38:3		C47H85O13PNa	[M+Na]+	Glycerophosphoinositols	Glycerophospholipids	https://www.lipidmaps.org/data/chemdb_lm_text_ontology.php?ABBREV=PI 38:3	2.92267e+06	2.8055e+06	2.78237e+06
939.592	939.593	1.11325	8.2865	Positive	0.001	PI 40:3		C49H89O13PNa	[M+Na]+	Glycerophosphoinositols	Glycerophospholipids	https://www.lipidmaps.org/data/chemdb_lm_text_ontology.php?ABBREV=PI 40:3	630703	581533	575515
893.642	893.648	6.54625	9.54682	Positive	0.0059	PI O-39:1		C48H94O12P	[M+H]+	Glycerophosphoinositols	Glycerophospholipids	https://www.lipidmaps.org/data/chemdb_lm_text_ontology.php?ABBREV=PI O-39:1	417063	373720	366589
935.562	935.562	0.452134	8.43242	Positive	0.0004	PI 40:5		C49H85O13PNa	[M+Na]+	Glycerophosphoinositols	Glycerophospholipids	https://www.lipidmaps.org/data/chemdb_lm_text_ontology.php?ABBREV=PI 40:5	527657	507979	482890
908.624	908.622	1.90948	8.50103	Positive	0.0018	PI 38:2		C47H91NO13P	[M+NH4]+	Glycerophosphoinositols	Glycerophospholipids	https://www.lipidmaps.org/data/chemdb_lm_text_ontology.php?ABBREV=PI 38:2	1.72471e+06	1.65963e+06	1.63116e+06
893.606	893.611	5.93774	8.50103	Positive	0.0053	PI 38:1		C47H90O13P	[M+H]+	Glycerophosphoinositols	Glycerophospholipids	https://www.lipidmaps.org/data/chemdb_lm_text_ontology.php?ABBREV=PI 38:1	553405	524517	431683
925.573	925.578	5.47337	9.5639	Positive	0.0051	PI 39:3		C48H87O13PNa	[M+Na]+	Glycerophosphoinositols	Glycerophospholipids	https://www.lipidmaps.org/data/chemdb_lm_text_ontology.php?ABBREV=PI 39:3	2.93672e+06	2.84309e+06	2.75319e+06
873.547	873.546	0.402955	9.21578	Positive	0.0003	PI 35:1		C44H83O13PNa	[M+Na]+	Glycerophosphoinositols	Glycerophospholipids	https://www.lipidmaps.org/data/chemdb_lm_text_ontology.php?ABBREV=PI 35:1	1.2207e+06	1.145e+06	1.14426e+06

## Sheet: LPE,LPC within expected RT
mzmed	Matched MZ	Delta_PPM	rtmed	Polarity	Delta	Bulk Structure	Name	Formula	Adduct	Main Class	Category	Examples	COVID1	COVID2	COVID3		alternative matches	adducts
464.314	464.315	0.596578	10.3122	Negative	0.0002	LPE O-18:1		C23H47NO6P	[M-H]-	Glycerophosphoethanolamines	Glycerophospholipids	https://www.lipidmaps.org/data/chemdb_lm_text_ontology.php?ABBREV=LPE O-18:1	0	27219.7	16450.1		LPC O-15:1	[M-H]-		Ions putatively identified as LysoPE or LysoPC due to retention time of 10-11 min based on internal standard
516.305	516.31	9.15544	10.5801	Negative	0.0047	LPC 18:3		C26H47NO7P	[M-H]-	Glycerophosphocholines	Glycerophospholipids	https://www.lipidmaps.org/data/chemdb_lm_text_ontology.php?ABBREV=LPC 18:3	2664.65	2938.55	3110.11
464.315	464.315	0.426435	10.5895	Negative	0.0002	LPE O-18:1		C23H47NO6P	[M-H]-	Glycerophosphoethanolamines	Glycerophospholipids	https://www.lipidmaps.org/data/chemdb_lm_text_ontology.php?ABBREV=LPE O-18:1	12034.9	13937.5	12706.8		LPC O-15:1	[M-H]-
578.345	578.346	2.69735	10.6922	Negative	0.0015	LPC 18:2		C28H53NO9P	[M+OAc]-	Glycerophosphocholines	Glycerophospholipids	https://www.lipidmaps.org/data/chemdb_lm_text_ontology.php?ABBREV=LPC 18:2	2674.22	2792.24	3832.16
610.407	610.409	3.632	10.7176	Negative	0.0022	LPC 20:0		C30H61NO9P	[M+OAc]-	Glycerophosphocholines	Glycerophospholipids	https://www.lipidmaps.org/data/chemdb_lm_text_ontology.php?ABBREV=LPC 20:0	10793.6	10262	9204.52
596.391	596.393	3.52789	10.7356	Negative	0.0021	LPC 19:0		C29H59NO9P	[M+OAc]-	Glycerophosphocholines	Glycerophospholipids	https://www.lipidmaps.org/data/chemdb_lm_text_ontology.php?ABBREV=LPC 19:0	6321.52	7204.62	6493.98		LPE 22:0, PC O-19:0	[M+OAc]-
504.309	504.31	0.703933	10.7395	Negative	0.0003	LPC 17:2		C25H47NO7P	[M-H]-	Glycerophosphocholines	Glycerophospholipids	https://www.lipidmaps.org/data/chemdb_lm_text_ontology.php?ABBREV=LPC 17:2	4606.42	6017.37	5129.36		LPE 20:2	[M-H]-
592.361	592.362	1.53791	10.7435	Negative	0.0009	LPE 22:2		C29H55NO9P	[M+OAc]-	Glycerophosphoethanolamines	Glycerophospholipids	https://www.lipidmaps.org/data/chemdb_lm_text_ontology.php?ABBREV=LPE 22:2	18180.2	15941.9	16583.3
480.309	480.31	0.441382	10.7442	Negative	0.0002	LPE 18:0		C23H47NO7P	[M-H]-	Glycerophosphoethanolamines	Glycerophospholipids	https://www.lipidmaps.org/data/chemdb_lm_text_ontology.php?ABBREV=LPE 18:0	30384.9	36400.8	30232.5		LPC 15:0, LPE O-18:1;O	[M-H]-
608.393	608.393	0.969768	10.7698	Negative	0.0006	LPC 20:1		C30H59NO9P	[M+OAc]-	Glycerophosphocholines	Glycerophospholipids	https://www.lipidmaps.org/data/chemdb_lm_text_ontology.php?ABBREV=LPC 20:1	53689.8	55858	52576.3		PC O-20:1	[M+OAc]-
594.377	594.378	0.582122	10.7699	Negative	0.0003	LPC 19:1		C29H57NO9P	[M+OAc]-	Glycerophosphocholines	Glycerophospholipids	https://www.lipidmaps.org/data/chemdb_lm_text_ontology.php?ABBREV=LPC 19:1	33602	33848.2	32781.4		LPE 22:1, PC O-19:1	[M+OAc]-
582.377	582.378	1.305	10.8728	Negative	0.0007	LPC 18:0		C28H57NO9P	[M+OAc]-	Glycerophosphocholines	Glycerophospholipids	https://www.lipidmaps.org/data/chemdb_lm_text_ontology.php?ABBREV=LPC 18:0	237162	238615	226958		LPE 21:0, PC O-18:0	[M+OAc]-
580.362	580.362	0.606518	10.9414	Negative	0.0004	LPC 18:1		C28H55NO9P	[M+OAc]-	Glycerophosphocholines	Glycerophospholipids	https://www.lipidmaps.org/data/chemdb_lm_text_ontology.php?ABBREV=LPC 18:1	197016	188121	199581		PC O-18:1	[M+OAc]-
478.294	478.294	0.282253	10.9756	Negative	0.0002	LPC 15:1		C23H45NO7P	[M-H]-	Glycerophosphocholines	Glycerophospholipids	https://www.lipidmaps.org/data/chemdb_lm_text_ontology.php?ABBREV=LPC 15:1	28798.9	39360.7	29585.9		LPE 18:1	[M-H]-
568.397	568.398	1.78396	11.0643	Negative	0.001	LPC O-18:0		C28H59NO8P	[M+OAc]-	Glycerophosphocholines	Glycerophospholipids	https://www.lipidmaps.org/data/chemdb_lm_text_ontology.php?ABBREV=LPC O-18:0	56700.1	60181.5	54714.7
494.362	494.362	0.155756	11.0643	Negative	0.0001	LPE O-20:0		C25H53NO6P	[M-H]-	Glycerophosphoethanolamines	Glycerophospholipids	https://www.lipidmaps.org/data/chemdb_lm_text_ontology.php?ABBREV=LPE O-20:0	15642	15707.1	15290.1		LPC O-17:0	[M-H]-
552.365	552.367	4.42642	11.1243	Negative	0.0024	LPE O-20:1		C27H55NO8P	[M+OAc]-	Glycerophosphoethanolamines	Glycerophospholipids	https://www.lipidmaps.org/data/chemdb_lm_text_ontology.php?ABBREV=LPE O-20:1	20715.8	22039.7	27097.1		LPC O-17:1	[M+OAc]-
492.347	492.346	1.53957	11.1327	Negative	0.0008	LPE O-20:1		C25H51NO6P	[M-H]-	Glycerophosphoethanolamines	Glycerophospholipids	https://www.lipidmaps.org/data/chemdb_lm_text_ontology.php?ABBREV=LPE O-20:1	10947.2	11615.6	10822.8
552.336	552.331	9.82916	11.1713	Negative	0.0054	LPE 19:1		C26H51NO9P	[M+OAc]-	Glycerophosphoethanolamines	Glycerophospholipids	https://www.lipidmaps.org/data/chemdb_lm_text_ontology.php?ABBREV=LPE 19:1	14856.9	13788.2	15630.2
438.299	438.299	0.00912619	11.2614	Negative	0	LPE O-16:0		C21H45NO6P	[M-H]-	Glycerophosphoethanolamines	Glycerophospholipids	https://www.lipidmaps.org/data/chemdb_lm_text_ontology.php?ABBREV=LPE O-16:0	2401.86	3705.9	2701.03
512.299	512.299	0.158111	11.3041	Negative	0.0001	LPC 13:0		C23H47NO9P	[M+OAc]-	Glycerophosphocholines	Glycerophospholipids	https://www.lipidmaps.org/data/chemdb_lm_text_ontology.php?ABBREV=LPC 13:0	5386.42	7932.97	6565.14
568.361	568.362	1.06622	10.8729	Negative	0.0006	LPC 17:0		C27H55NO9P	[M+OAc]-	Glycerophosphocholines	Glycerophospholipids	https://www.lipidmaps.org/data/chemdb_lm_text_ontology.php?ABBREV=LPC 17:0	147714	160510	157506
566.382	566.383	0.972841	11.1327	Negative	0.0006	LPC O-18:1		C28H57NO8P	[M+OAc]-	Glycerophosphocholines	Glycerophospholipids	https://www.lipidmaps.org/data/chemdb_lm_text_ontology.php?ABBREV=LPC O-18:1	39285.2	40723.3	39238.9
554.346	554.346	1.05891	11.0772	Negative	0.0005	LPC 16:0		C26H53NO9P	[M+OAc]-	Glycerophosphocholines	Glycerophospholipids	https://www.lipidmaps.org/data/chemdb_lm_text_ontology.php?ABBREV=LPC 16:0	301933	317343	309378
540.364	540.367	5.11877	11.2528	Negative	0.0028	LPC O-16:0		C26H55NO8P	[M+OAc]-	Glycerophosphocholines	Glycerophospholipids	https://www.lipidmaps.org/data/chemdb_lm_text_ontology.php?ABBREV=LPC O-16:0	66339.4	70379.1	75156.9
mzmed	Matched MZ	Delta_PPM	rtmed	Polarity	Delta	Bulk Structure	Name	Formula	Adduct	Main Class	Category	Examples	COVID1	COVID2	COVID3
634.479	634.481	3.30035	10.3384	Positive	0.0021	LPE O-29:2;O		C34H69NO7P	[M+H]+	Glycerophosphoethanolamines	Glycerophospholipids	https://www.lipidmaps.org/data/chemdb_lm_text_ontology.php?ABBREV=LPE O-29:2;O	100764	102496	93821.9
494.361	494.361	1.31281	10.4841	Positive	0.0007	LPE O-20:1		C25H53NO6P	[M+H]+	Glycerophosphoethanolamines	Glycerophospholipids	https://www.lipidmaps.org/data/chemdb_lm_text_ontology.php?ABBREV=LPE O-20:1	9214.83	8800.99	9139.64
480.346	480.345	2.07559	10.5899	Positive	0.001	LPC O-16:1		C24H51NO6P	[M+H]+	Glycerophosphocholines	Glycerophospholipids	https://www.lipidmaps.org/data/chemdb_lm_text_ontology.php?ABBREV=LPC O-16:1	296226	294038	284877
538.387	538.387	0.299042	10.8127	Positive	0.0002	LPC 19:0		C27H57NO7P	[M+H]+	Glycerophosphocholines	Glycerophospholipids	https://www.lipidmaps.org/data/chemdb_lm_text_ontology.php?ABBREV=LPC 19:0	7685.02	6548.51	5691.08
480.309	480.308	1.50736	10.9841	Positive	0.0008	LPC 15:1		C23H47NO7P	[M+H]+	Glycerophosphocholines	Glycerophospholipids	https://www.lipidmaps.org/data/chemdb_lm_text_ontology.php?ABBREV=LPC 15:1	29298.4	39950.2	30079.7
494.325	494.324	1.47272	11.1585	Positive	0.0007	LPE 19:1		C24H49NO7P	[M+H]+	Glycerophosphoethanolamines	Glycerophospholipids	https://www.lipidmaps.org/data/chemdb_lm_text_ontology.php?ABBREV=LPE 19:1	132202	121537	220539
468.309	468.308	1.28975	11.3127	Positive	0.0006	LPE 17:0		C22H47NO7P	[M+H]+	Glycerophosphoethanolamines	Glycerophospholipids	https://www.lipidmaps.org/data/chemdb_lm_text_ontology.php?ABBREV=LPE 17:0	81410.2	108341	129487
508.377	508.376	0.930413	11.1329	Positive	0.0004	LPC O-18:1		C26H55NO6P	[M+H]+	Glycerophosphocholines	Glycerophospholipids	https://www.lipidmaps.org/data/chemdb_lm_text_ontology.php?ABBREV=LPC O-18:1	366528	353499	345838
508.377	508.376	1.08778	10.3555	Positive	0.0005	LPC O-18:1		C26H55NO6P	[M+H]+	Glycerophosphocholines	Glycerophospholipids	https://www.lipidmaps.org/data/chemdb_lm_text_ontology.php?ABBREV=LPC O-18:1	225662	213399	200758
524.371	524.371	0.745655	10.8818	Positive	0.0004	LPC 18:0		C26H55NO7P	[M+H]+	Glycerophosphocholines	Glycerophospholipids	https://www.lipidmaps.org/data/chemdb_lm_text_ontology.php?ABBREV=LPC 18:0	1.88654e+06	1.82724e+06	1.65377e+06
522.355	522.355	0.38671	10.9455	Positive	0.0002	LPC 18:1		C26H53NO7P	[M+H]+	Glycerophosphocholines	Glycerophospholipids	https://www.lipidmaps.org/data/chemdb_lm_text_ontology.php?ABBREV=LPC 18:1	1.47021e+06	1.42086e+06	1.59787e+06
496.341	496.34	1.64806	11.0807	Positive	0.0009	LPE 19:0		C24H51NO7P	[M+H]+	Glycerophosphoethanolamines	Glycerophospholipids	https://www.lipidmaps.org/data/chemdb_lm_text_ontology.php?ABBREV=LPE 19:0	1.74796e+06	1.68365e+06	2.14507e+06
496.341	496.34	1.58963	10.7613	Positive	0.0008	LPE 19:0		C24H51NO7P	[M+H]+	Glycerophosphoethanolamines	Glycerophospholipids	https://www.lipidmaps.org/data/chemdb_lm_text_ontology.php?ABBREV=LPE 19:0	408050	376709	444278
438.299	438.298	3.52499	10.5556	Positive	0.0015	LPE O-16:1		C21H45NO6P	[M+H]+	Glycerophosphoethanolamines	Glycerophospholipids	https://www.lipidmaps.org/data/chemdb_lm_text_ontology.php?ABBREV=LPE O-16:1	24687.5	39770.7	23843.5
478.33	478.329	2.54427	11.0815	Positive	0.0012	LPE O-19:2		C24H49NO6P	[M+H]+	Glycerophosphoethanolamines	Glycerophospholipids	https://www.lipidmaps.org/data/chemdb_lm_text_ontology.php?ABBREV=LPE O-19:2	19967.5	18507.6	18331.8
608.465	608.465	0.0378	10.3984	Positive	0.0001	LPE O-27:1;O		C32H67NO7P	[M+H]+	Glycerophosphoethanolamines	Glycerophospholipids	https://www.lipidmaps.org/data/chemdb_lm_text_ontology.php?ABBREV=LPE O-27:1;O	70770.5	70873.2	65482.7
508.338	508.34	4.01505	11.0376	Positive	0.002	LPC 17:1		C25H51NO7P	[M+H]+	Glycerophosphocholines	Glycerophospholipids	https://www.lipidmaps.org/data/chemdb_lm_text_ontology.php?ABBREV=LPC 17:1	27723.9	27345.1	34429.2

## Sheet: LPI within expected RT window
mzmed	Matched MZ	Delta_PPM	rtmed	Polarity	Delta	Bulk Structure	Name	Formula	Adduct	Main Class	Category	Examples	COVID1	COVID2	COVID3
599.319	599.32	2.66469	12.33	Negative	0.0016	LPI 18:0		C27H52O12P	[M-H]-	Glycerophosphoinositols	Glycerophospholipids	https://www.lipidmaps.org/data/chemdb_lm_text_ontology.php?ABBREV=LPI 18:0	11718.4	12621	14510.9		Ions putatively identified as LysoPI due to retention time of 10-12 min based on internal standard
597.303	597.304	2.88463	12.3814	Negative	0.0018	LPI 18:1		C27H50O12P	[M-H]-	Glycerophosphoinositols	Glycerophospholipids	https://www.lipidmaps.org/data/chemdb_lm_text_ontology.php?ABBREV=LPI 18:1	2960.85	3205.35	4410.59

## Sheet: GL within RT window
mzmed	Matched MZ	Delta_PPM	rtmed	Polarity	Delta	Bulk Structure	Name	Formula	Adduct	Main Class	Category	Examples	COVID1	COVID2	COVID3
581.551	581.55	1.94652	2.57152	Positive	0.0011	DG O-34:1		C37H73O4	[M+H]+	Diradylglycerols	Glycerolipids	https://www.lipidmaps.org/data/chemdb_lm_text_ontology.php?ABBREV=DG O-34:1	18068.8	15435.6	15483				Ions putatively identified as glycerides due to retention time of 1-3 min based on internal standard
603.528	603.532	7.56552	2.2429	Positive	0.0045	DG O-34:1		C37H72O4Na	[M+Na]+	Diradylglycerols	Glycerolipids	https://www.lipidmaps.org/data/chemdb_lm_text_ontology.php?ABBREV=DG O-34:1	6.5904e+06	5.86154e+06	5.76715e+06				Note that many DG could be in source fragments of TG.
603.535	603.535	0.392686	1.96585	Positive	0.0003	DG O-36:4		C39H71O4	[M+H]+	Diradylglycerols	Glycerolipids	https://www.lipidmaps.org/data/chemdb_lm_text_ontology.php?ABBREV=DG O-36:4	1.32912e+07	1.3578e+07	1.31583e+07				Also, several map to unusual structures that are unlikely TGs from a mammalian derived lipid sample, such as ladderanes
611.559	611.561	3.15914	2.48293	Positive	0.0019	DG 35:0		C38H75O5	[M+H]+	Diradylglycerols	Glycerolipids	https://www.lipidmaps.org/data/chemdb_lm_text_ontology.php?ABBREV=DG 35:0	7549.99	3890.29	4164.16				The two lipids marked in yellow likely represent facile decomposition of a TG [M+NH4]+ by loss of NH3 and one free fatty acid(RCOOH). These are very common and m/z 603.5349 fits for a C39H71O4 as a diglyceride-type ion (36:2), with the m/z 621.4877 as TG (38:7) . Other examples of type of artefact maybe present in this dataset.
620.601	620.598	5.00644	2.28587	Positive	0.0031	DG dO-37:4		C40H78NO3	[M+NH4]+	Diradylglycerols	Glycerolipids	https://www.lipidmaps.org/data/chemdb_lm_text_ontology.php?ABBREV=DG dO-37:4	895107	845016	820208
621.452	621.449	4.21594	2.1658	Positive	0.0026	DG 35:6		C38H62O5Na	[M+Na]+	Diradylglycerols	Glycerolipids	https://www.lipidmaps.org/data/chemdb_lm_text_ontology.php?ABBREV=DG 35:6	29732	24264.2	19183.7
621.488	621.488	1.1392	1.94007	Positive	0.0007	DG O-38:9		C41H65O4	[M+H]+	Diradylglycerols	Glycerolipids	https://www.lipidmaps.org/data/chemdb_lm_text_ontology.php?ABBREV=DG O-38:9	7857.25	8399.6	0
659.561	659.561	0.272909	2.30308	Positive	0.0002	DG 39:4		C42H75O5	[M+H]+	Diradylglycerols	Glycerolipids	https://www.lipidmaps.org/data/chemdb_lm_text_ontology.php?ABBREV=DG 39:4	873308	795804	807029
713.607	713.608	1.24578	2.20013	Positive	0.0009	DG 43:5		C46H81O5	[M+H]+	Diradylglycerols	Glycerolipids	https://www.lipidmaps.org/data/chemdb_lm_text_ontology.php?ABBREV=DG 43:5	50824.8	45324.3	56259
724.647	724.645	2.13483	2.49576	Positive	0.0016	TG 41:1		C44H86NO6	[M+NH4]+	Triradylglycerols	Glycerolipids	https://www.lipidmaps.org/data/chemdb_lm_text_ontology.php?ABBREV=TG 41:1	55597.8	55539.2	50597.1
794.718	794.723	6.72943	2.11437	Positive	0.0054	TG 46:1		C49H96NO6	[M+NH4]+	Triradylglycerols	Glycerolipids	https://www.lipidmaps.org/data/chemdb_lm_text_ontology.php?ABBREV=TG 46:1	66716.4	70522.7	63074
822.753	822.755	1.72713	2.14023	Positive	0.0014	TG 48:1		C51H100NO6	[M+NH4]+	Triradylglycerols	Glycerolipids	https://www.lipidmaps.org/data/chemdb_lm_text_ontology.php?ABBREV=TG 48:1	220953	227959	214234
848.771	848.77	0.771704	2.14023	Positive	0.0007	TG 50:2		C53H102NO6	[M+NH4]+	Triradylglycerols	Glycerolipids	https://www.lipidmaps.org/data/chemdb_lm_text_ontology.php?ABBREV=TG 50:2	715514	707582	695665
868.73	868.739	9.83619	2.16146	Positive	0.0085	TG 52:6		C55H98NO6	[M+NH4]+	Triradylglycerols	Glycerolipids	https://www.lipidmaps.org/data/chemdb_lm_text_ontology.php?ABBREV=TG 52:6	285400	289909	299019
874.782	874.786	4.62858	2.55457	Positive	0.0041	TG 52:3		C55H104NO6	[M+NH4]+	Triradylglycerols	Glycerolipids	https://www.lipidmaps.org/data/chemdb_lm_text_ontology.php?ABBREV=TG 52:3	354969	360567	339344
874.785	874.786	0.354373	2.82432	Positive	0.0003	TG 52:3		C55H104NO6	[M+NH4]+	Triradylglycerols	Glycerolipids	https://www.lipidmaps.org/data/chemdb_lm_text_ontology.php?ABBREV=TG 52:3	102804	102052	129314
874.787	874.786	1.03911	2.13167	Positive	0.0009	TG 52:3		C55H104NO6	[M+NH4]+	Triradylglycerols	Glycerolipids	https://www.lipidmaps.org/data/chemdb_lm_text_ontology.php?ABBREV=TG 52:3	1.10663e+06	1.07338e+06	1.06201e+06
876.802	876.802	0.765281	2.18723	Positive	0.0007	TG 52:2		C55H106NO6	[M+NH4]+	Triradylglycerols	Glycerolipids	https://www.lipidmaps.org/data/chemdb_lm_text_ontology.php?ABBREV=TG 52:2	1.59257e+06	1.61388e+06	1.57357e+06
876.802	876.802	0.999085	2.546	Positive	0.0009	TG 52:2		C55H106NO6	[M+NH4]+	Triradylglycerols	Glycerolipids	https://www.lipidmaps.org/data/chemdb_lm_text_ontology.php?ABBREV=TG 52:2	645547	612697	583509
876.802	876.802	1.12568	2.83717	Positive	0.001	TG 52:2		C55H106NO6	[M+NH4]+	Triradylglycerols	Glycerolipids	https://www.lipidmaps.org/data/chemdb_lm_text_ontology.php?ABBREV=TG 52:2	529496	523370	497897
878.813	878.817	4.1374	2.26016	Positive	0.0036	TG 52:1		C55H108NO6	[M+NH4]+	Triradylglycerols	Glycerolipids	https://www.lipidmaps.org/data/chemdb_lm_text_ontology.php?ABBREV=TG 52:1	825398	802458	778737
890.52	890.52	0.233571	1.91452	Positive	0.0003	TG 52:19;O3		C55H72NO9	[M+NH4]+	Triradylglycerols	Glycerolipids	https://www.lipidmaps.org/data/chemdb_lm_text_ontology.php?ABBREV=TG 52:19;O3	1.84418e+06	1.814e+06	1.93604e+06
902.818	902.817	0.742121	2.84575	Positive	0.0007	TG 54:3		C57H108NO6	[M+NH4]+	Triradylglycerols	Glycerolipids	https://www.lipidmaps.org/data/chemdb_lm_text_ontology.php?ABBREV=TG 54:3	673288	656046	619103
902.818	902.817	1.11429	2.546	Positive	0.001	TG 54:3		C57H108NO6	[M+NH4]+	Triradylglycerols	Glycerolipids	https://www.lipidmaps.org/data/chemdb_lm_text_ontology.php?ABBREV=TG 54:3	804584	784045	717273
902.818	902.817	1.18075	2.1957	Positive	0.0011	TG 54:3		C57H108NO6	[M+NH4]+	Triradylglycerols	Glycerolipids	https://www.lipidmaps.org/data/chemdb_lm_text_ontology.php?ABBREV=TG 54:3	2.00571e+06	2.0002e+06	1.96185e+06
904.831	904.833	2.50765	2.25167	Positive	0.0022	TG 54:2		C57H110NO6	[M+NH4]+	Triradylglycerols	Glycerolipids	https://www.lipidmaps.org/data/chemdb_lm_text_ontology.php?ABBREV=TG 54:2	1.57252e+06	1.5798e+06	1.5197e+06
904.833	904.833	0.00442071	2.81153	Positive	0	TG 54:2		C57H110NO6	[M+NH4]+	Triradylglycerols	Glycerolipids	https://www.lipidmaps.org/data/chemdb_lm_text_ontology.php?ABBREV=TG 54:2	732986	729608	706255
906.555	906.552	4.24023	2.61009	Positive	0.0039	TG 53:18;O3		C56H76NO9	[M+NH4]+	Triradylglycerols	Glycerolipids	https://www.lipidmaps.org/data/chemdb_lm_text_ontology.php?ABBREV=TG 53:18;O3	86434.5	84042.7	81441.8
906.848	906.848	0.922978	2.79002	Positive	0.0008	TG 54:1		C57H112NO6	[M+NH4]+	Triradylglycerols	Glycerolipids	https://www.lipidmaps.org/data/chemdb_lm_text_ontology.php?ABBREV=TG 54:1	707897	698204	679676
908.859	908.864	5.71376	1.68714	Positive	0.0052	TG 54:0		C57H114NO6	[M+NH4]+	Triradylglycerols	Glycerolipids	https://www.lipidmaps.org/data/chemdb_lm_text_ontology.php?ABBREV=TG 54:0	149535	151193	139383
914.726	914.723	3.04791	1.88013	Positive	0.0028	TG 56:11		C59H96NO6	[M+NH4]+	Triradylglycerols	Glycerolipids	https://www.lipidmaps.org/data/chemdb_lm_text_ontology.php?ABBREV=TG 56:11	123973	106176	94862.4
927.745	927.744	1.97037	1.86293	Positive	0.0018	TG 58:10		C61H99O6	[M+H]+	Triradylglycerols	Glycerolipids	https://www.lipidmaps.org/data/chemdb_lm_text_ontology.php?ABBREV=TG 58:10	127885	85781.9	50094.3
928.741	928.739	2.42263	1.88863	Positive	0.0023	TG 57:11		C60H98NO6	[M+NH4]+	Triradylglycerols	Glycerolipids	https://www.lipidmaps.org/data/chemdb_lm_text_ontology.php?ABBREV=TG 57:11	113335	105439	57729.5
928.834	928.833	0.922663	2.18293	Positive	0.0009	TG 56:4		C59H110NO6	[M+NH4]+	Triradylglycerols	Glycerolipids	https://www.lipidmaps.org/data/chemdb_lm_text_ontology.php?ABBREV=TG 56:4	1.04592e+06	982195	1.06243e+06
930.848	930.848	0.0794974	2.26008	Positive	0.0001	TG 56:3		C59H112NO6	[M+NH4]+	Triradylglycerols	Glycerolipids	https://www.lipidmaps.org/data/chemdb_lm_text_ontology.php?ABBREV=TG 56:3	1.21497e+06	1.19312e+06	1.15622e+06
930.849	930.848	1.07214	2.85432	Positive	0.001	TG 56:3		C59H112NO6	[M+NH4]+	Triradylglycerols	Glycerolipids	https://www.lipidmaps.org/data/chemdb_lm_text_ontology.php?ABBREV=TG 56:3	631265	612961	588579
932.864	932.864	0.135068	2.79847	Positive	0.0002	TG 56:2		C59H114NO6	[M+NH4]+	Triradylglycerols	Glycerolipids	https://www.lipidmaps.org/data/chemdb_lm_text_ontology.php?ABBREV=TG 56:2	875464	526465	820286
933.782	933.788	7.04769	2.15277	Positive	0.0065	TG 56:4		C59H106O6Na	[M+Na]+	Triradylglycerols	Glycerolipids	https://www.lipidmaps.org/data/chemdb_lm_text_ontology.php?ABBREV=TG 56:4	68383.2	60980	63568.7
936.795	936.802	6.75495	2.83289	Positive	0.0063	TG 57:7		C60H106NO6	[M+NH4]+	Triradylglycerols	Glycerolipids	https://www.lipidmaps.org/data/chemdb_lm_text_ontology.php?ABBREV=TG 57:7	41880	40013.9	38111.4
941.764	941.759	4.96727	1.86293	Positive	0.0047	TG 59:10		C62H101O6	[M+H]+	Triradylglycerols	Glycerolipids	https://www.lipidmaps.org/data/chemdb_lm_text_ontology.php?ABBREV=TG 59:10	198432	165620	103669
943.766	943.773	6.63088	1.86293	Positive	0.0063	TG 57:6		C60H104O6Na	[M+Na]+	Triradylglycerols	Glycerolipids	https://www.lipidmaps.org/data/chemdb_lm_text_ontology.php?ABBREV=TG 57:6	65145.2	47916.9	37467.1
947.717	947.712	5.1777	2.18274	Positive	0.0049	TG 60:14		C63H95O6	[M+H]+	Triradylglycerols	Glycerolipids	https://www.lipidmaps.org/data/chemdb_lm_text_ontology.php?ABBREV=TG 60:14	641171	621978	558743
956.864	956.864	0.439979	2.8715	Positive	0.0004	TG 58:4		C61H114NO6	[M+NH4]+	Triradylglycerols	Glycerolipids	https://www.lipidmaps.org/data/chemdb_lm_text_ontology.php?ABBREV=TG 58:4	333020	320466	304648
956.865	956.864	0.859055	2.2515	Positive	0.0009	TG 58:4		C61H114NO6	[M+NH4]+	Triradylglycerols	Glycerolipids	https://www.lipidmaps.org/data/chemdb_lm_text_ontology.php?ABBREV=TG 58:4	566250	560297	529103
957.7	957.694	5.74188	1.97443	Positive	0.0055	TG 59:13		C62H94O6Na	[M+Na]+	Triradylglycerols	Glycerolipids	https://www.lipidmaps.org/data/chemdb_lm_text_ontology.php?ABBREV=TG 59:13	198714	127860	185634
958.88	958.88	0.375438	2.85437	Positive	0.0004	TG 58:3		C61H116NO6	[M+NH4]+	Triradylglycerols	Glycerolipids	https://www.lipidmaps.org/data/chemdb_lm_text_ontology.php?ABBREV=TG 58:3	320646	689336	648904
960.894	960.895	1.30295	2.88865	Positive	0.0012	TG 58:2		C61H118NO6	[M+NH4]+	Triradylglycerols	Glycerolipids	https://www.lipidmaps.org/data/chemdb_lm_text_ontology.php?ABBREV=TG 58:2	154378	238430	135501
974.812	974.817	4.78451	2.08862	Positive	0.0047	TG 60:9		C63H108NO6	[M+NH4]+	Triradylglycerols	Glycerolipids	https://www.lipidmaps.org/data/chemdb_lm_text_ontology.php?ABBREV=TG 60:9	48058	48254.7	40989.5
981.788	981.788	0.110003	1.82432	Positive	0.0001	TG 60:8		C63H106O6Na	[M+Na]+	Triradylglycerols	Glycerolipids	https://www.lipidmaps.org/data/chemdb_lm_text_ontology.php?ABBREV=TG 60:8	44397.8	51000.9	23220
984.894	984.895	0.991984	2.88008	Positive	0.0009	TG 60:4		C63H118NO6	[M+NH4]+	Triradylglycerols	Glycerolipids	https://www.lipidmaps.org/data/chemdb_lm_text_ontology.php?ABBREV=TG 60:4	394913	372199	174758
985.735	985.726	9.40517	1.95722	Positive	0.0093	TG 61:13		C64H98O6Na	[M+Na]+	Triradylglycerols	Glycerolipids	https://www.lipidmaps.org/data/chemdb_lm_text_ontology.php?ABBREV=TG 61:13	36173	35652.9	57700.5
987.522	987.529	6.80592	2.66577	Positive	0.0067	DGDG 36:8;O2		C51H80O17Na	[M+Na]+	Glycosyldiradylglycerols	Glycerolipids	https://www.lipidmaps.org/data/chemdb_lm_text_ontology.php?ABBREV=DGDG 36:8;O2	5939.43	5279.89	4267.1
988.828	988.833	4.9321	1.62302	Positive	0.0048	TG 61:9		C64H110NO6	[M+NH4]+	Triradylglycerols	Glycerolipids	https://www.lipidmaps.org/data/chemdb_lm_text_ontology.php?ABBREV=TG 61:9	2609.95	3389.03	2292.7
988.925	988.927	1.76555	2.9058	Positive	0.0017	TG 60:2		C63H122NO6	[M+NH4]+	Triradylglycerols	Glycerolipids	https://www.lipidmaps.org/data/chemdb_lm_text_ontology.php?ABBREV=TG 60:2	76744.5	71579.2	76475.2
992.864	992.864	0.0503594	2.12273	Positive	0	TG 61:7		C64H114NO6	[M+NH4]+	Triradylglycerols	Glycerolipids	https://www.lipidmaps.org/data/chemdb_lm_text_ontology.php?ABBREV=TG 61:7	175712	165803	135180
997.826	997.822	4.03277	1.84142	Positive	0.0041	TG 63:10		C66H109O6	[M+H]+	Triradylglycerols	Glycerolipids	https://www.lipidmaps.org/data/chemdb_lm_text_ontology.php?ABBREV=TG 63:10	210275	198096	141218
1003.77	1003.77	0.963364	2.19975	Positive	0.001	TG 64:14		C67H103O6	[M+H]+	Triradylglycerols	Glycerolipids	https://www.lipidmaps.org/data/chemdb_lm_text_ontology.php?ABBREV=TG 64:14	288881	279929	272511
1004.87	1004.86	1.60818	2.08865	Positive	0.0017	TG 62:8		C65H114NO6	[M+NH4]+	Triradylglycerols	Glycerolipids	https://www.lipidmaps.org/data/chemdb_lm_text_ontology.php?ABBREV=TG 62:8	6648.23	5988.61	5317.19
1008.79	1008.8	8.37238	1.85435	Positive	0.0084	TG 63:13		C66H106NO6	[M+NH4]+	Triradylglycerols	Glycerolipids	https://www.lipidmaps.org/data/chemdb_lm_text_ontology.php?ABBREV=TG 63:13	438195	427422	330001
1012.83	1012.83	3.79334	1.90585	Positive	0.0038	TG 63:11		C66H110NO6	[M+NH4]+	Triradylglycerols	Glycerolipids	https://www.lipidmaps.org/data/chemdb_lm_text_ontology.php?ABBREV=TG 63:11	228097	219521	162028
1012.92	1012.93	7.741	2.35882	Positive	0.0078	TG 62:4		C65H122NO6	[M+NH4]+	Triradylglycerols	Glycerolipids	https://www.lipidmaps.org/data/chemdb_lm_text_ontology.php?ABBREV=TG 62:4	63874.7	58510.9	59274.9
1012.93	1012.93	0.320853	2.91437	Positive	0.0003	TG 62:4		C65H122NO6	[M+NH4]+	Triradylglycerols	Glycerolipids	https://www.lipidmaps.org/data/chemdb_lm_text_ontology.php?ABBREV=TG 62:4	157378	99626.5	90120.6
1023.94	1023.93	9.35991	2.49996	Positive	0.0096	TG 64:4		C67H123O6	[M+H]+	Triradylglycerols	Glycerolipids	https://www.lipidmaps.org/data/chemdb_lm_text_ontology.php?ABBREV=TG 64:4	6033.16	7789.61	5529.7
1025.86	1025.85	3.60187	1.84576	Positive	0.0037	TG 65:10		C68H113O6	[M+H]+	Triradylglycerols	Glycerolipids	https://www.lipidmaps.org/data/chemdb_lm_text_ontology.php?ABBREV=TG 65:10	91080.5	89535.6	58398.1
1040.87	1040.86	1.84462	1.90578	Positive	0.002	TG 65:11		C68H114NO6	[M+NH4]+	Triradylglycerols	Glycerolipids	https://www.lipidmaps.org/data/chemdb_lm_text_ontology.php?ABBREV=TG 65:11	58837.2	54108.1	43521
1041.88	1041.88	1.50209	1.88872	Positive	0.0015	TG 64:6		C67H118O6Na	[M+Na]+	Triradylglycerols	Glycerolipids	https://www.lipidmaps.org/data/chemdb_lm_text_ontology.php?ABBREV=TG 64:6	28334.3	26804.1	22155.2
1053.89	1053.88	5.69795	1.87145	Positive	0.0061	TG 65:7		C68H118O6Na	[M+Na]+	Triradylglycerols	Glycerolipids	https://www.lipidmaps.org/data/chemdb_lm_text_ontology.php?ABBREV=TG 65:7	25725.1	33290.8	22889.5
1067.89	1067.9	6.68046	1.87157	Positive	0.0071	TG 66:7		C69H120O6Na	[M+Na]+	Triradylglycerols	Glycerolipids	https://www.lipidmaps.org/data/chemdb_lm_text_ontology.php?ABBREV=TG 66:7	74365.2	68044.2	56517.7

## Sheet: Ceramides, within RT window
mzmed	Matched MZ	Delta_PPM	rtmed	Polarity	Delta	Bulk Structure	Name	Formula	Adduct	Main Class	Category	Examples	COVID1	COVID2	COVID3
510.484	510.489	9.21869	2.32853	Negative	0.0047	Cer 32:0;O2		C32H64NO3	[M-H]-	Ceramides	Sphingolipids	https://www.lipidmaps.org/data/chemdb_lm_text_ontology.php?ABBREV=Cer 32:0;O2	27254.3	26893.2	24328.6		Ions putatively identified as ceramides due to retention time of 1.5-3 min based on internal standard
600.515	600.521	9.7433	2.39076	Negative	0.0058	Cer 33:0;O3		C35H70NO6	[M+OAc]-	Ceramides	Sphingolipids	https://www.lipidmaps.org/data/chemdb_lm_text_ontology.php?ABBREV=Cer 33:0;O3	4.3295e+06	4.85052e+06	4.55475e+06
554.479	554.479	0.360699	2.3371	Negative	0.0002	Cer 33:1;O4		C33H64NO5	[M-H]-	Ceramides	Sphingolipids	https://www.lipidmaps.org/data/chemdb_lm_text_ontology.php?ABBREV=Cer 33:1;O4	241454	238210	222673
552.499	552.5	1.3086	0.238275	Negative	0.0008	Cer 34:1;O3		C34H66NO4	[M-H]-	Ceramides	Sphingolipids	https://www.lipidmaps.org/data/chemdb_lm_text_ontology.php?ABBREV=Cer 34:1;O3	36619	0	55792.4
628.552	628.552	1.02776	2.29953	Negative	0.0006	Cer 35:0;O3		C37H74NO6	[M+OAc]-	Ceramides	Sphingolipids	https://www.lipidmaps.org/data/chemdb_lm_text_ontology.php?ABBREV=Cer 35:0;O3	921711	972382	963728
568.527	568.531	7.69885	23.8227	Negative	0.0044	Cer 35:0;O3		C35H70NO4	[M-H]-	Ceramides	Sphingolipids	https://www.lipidmaps.org/data/chemdb_lm_text_ontology.php?ABBREV=Cer 35:0;O3	14849.6	13541	15908.6
582.509	582.51	1.81285	2.3285	Negative	0.0011	Cer 35:1;O4		C35H68NO5	[M-H]-	Ceramides	Sphingolipids	https://www.lipidmaps.org/data/chemdb_lm_text_ontology.php?ABBREV=Cer 35:1;O4	1.12638e+06	1.10905e+06	1.15206e+06
610.542	610.542	1.04333	2.31386	Negative	0.0006	Cer 37:1;O4		C37H72NO5	[M-H]-	Ceramides	Sphingolipids	https://www.lipidmaps.org/data/chemdb_lm_text_ontology.php?ABBREV=Cer 37:1;O4	167928	181265	185350
666.57	666.568	2.57137	2.17017	Negative	0.0017	Cer 38:2;O3		C40H76NO6	[M+OAc]-	Ceramides	Sphingolipids	https://www.lipidmaps.org/data/chemdb_lm_text_ontology.php?ABBREV=Cer 38:2;O3	165479	161031	159449
606.579	606.583	7.40712	23.8742	Negative	0.0045	Cer 39:1;O2		C39H76NO3	[M-H]-	Ceramides	Sphingolipids	https://www.lipidmaps.org/data/chemdb_lm_text_ontology.php?ABBREV=Cer 39:1;O2	16420.4	17470.8	16125.1
666.599	666.604	7.23373	2.35275	Negative	0.0048	Cer 41:1;O4		C41H80NO5	[M-H]-	Ceramides	Sphingolipids	https://www.lipidmaps.org/data/chemdb_lm_text_ontology.php?ABBREV=Cer 41:1;O4	383343	395667	388940
682.631	682.635	6.06623	2.4142	Negative	0.0041	Cer 42:0;O4		C42H84NO5	[M-H]-	Ceramides	Sphingolipids	https://www.lipidmaps.org/data/chemdb_lm_text_ontology.php?ABBREV=Cer 42:0;O4	8.55844e+06	1.01935e+07	8.80424e+06
680.621	680.62	1.29147	2.43982	Negative	0.0009	Cer 42:1;O4		C42H82NO5	[M-H]-	Ceramides	Sphingolipids	https://www.lipidmaps.org/data/chemdb_lm_text_ontology.php?ABBREV=Cer 42:1;O4	2.95927e+06	3.14024e+06	3.04238e+06
722.631	722.63	0.276767	3.72441	Negative	0.0002	Cer 42:2;O3		C44H84NO6	[M+OAc]-	Ceramides	Sphingolipids	https://www.lipidmaps.org/data/chemdb_lm_text_ontology.php?ABBREV=Cer 42:2;O3	51012.3	55879.9	53595.4
756.68	756.672	9.88001	2.23422	Negative	0.0075	Cer 43:0;O4		C45H90NO7	[M+OAc]-	Ceramides	Sphingolipids	https://www.lipidmaps.org/data/chemdb_lm_text_ontology.php?ABBREV=Cer 43:0;O4	550605	379386	282633
676.629	676.625	5.5008	2.15218	Negative	0.0037	Cer 43:2;O3		C43H82NO4	[M-H]-	Ceramides	Sphingolipids	https://www.lipidmaps.org/data/chemdb_lm_text_ontology.php?ABBREV=Cer 43:2;O3	5637.09	5681.94	5279.55
692.658	692.656	1.93602	2.15707	Negative	0.0013	Cer 44:1;O3		C44H86NO4	[M-H]-	Ceramides	Sphingolipids	https://www.lipidmaps.org/data/chemdb_lm_text_ontology.php?ABBREV=Cer 44:1;O3	5057.91	5422.95	5985.07
790.728	790.729	2.18153	2.35425	Negative	0.0017	Cer 48:2;O2		C50H96NO5	[M+OAc]-	Ceramides	Sphingolipids	https://www.lipidmaps.org/data/chemdb_lm_text_ontology.php?ABBREV=Cer 48:2;O2	371402	389657	407624
792.744	792.745	1.3838	2.35013	Negative	0.0011	Cer 50:1;O4		C50H98NO5	[M-H]-	Ceramides	Sphingolipids	https://www.lipidmaps.org/data/chemdb_lm_text_ontology.php?ABBREV=Cer 50:1;O4	366310	385029	399997
818.759	818.761	1.87357	2.34567	Negative	0.0015	Cer 50:2;O2		C52H100NO5	[M+OAc]-	Ceramides	Sphingolipids	https://www.lipidmaps.org/data/chemdb_lm_text_ontology.php?ABBREV=Cer 50:2;O2	329840	351040	359293
818.755	818.761	7.03385	3.9745	Negative	0.0058	Cer 50:2;O2		C52H100NO5	[M+OAc]-	Ceramides	Sphingolipids	https://www.lipidmaps.org/data/chemdb_lm_text_ontology.php?ABBREV=Cer 50:2;O2	87934.2	63448.9	94882.4
820.776	820.776	0.834576	2.43288	Negative	0.0006	Cer 52:1;O4		C52H102NO5	[M-H]-	Ceramides	Sphingolipids	https://www.lipidmaps.org/data/chemdb_lm_text_ontology.php?ABBREV=Cer 52:1;O4	481192	535988	539536
848.806	848.808	2.58127	2.34172	Negative	0.0021	Cer 54:1;O4		C54H106NO5	[M-H]-	Ceramides	Sphingolipids	https://www.lipidmaps.org/data/chemdb_lm_text_ontology.php?ABBREV=Cer 54:1;O4	144900	168732	164344
mzmed	Matched MZ	Delta_PPM	rtmed	Polarity	Delta	Bulk Structure	Name	Formula	Adduct	Main Class	Category	Examples	COVID1	COVID2	COVID3
671.632	671.63	3.25625	1.89728	Positive	0.0021	Cer 40:1;O4		C40H83N2O5	[M+NH4]+	Ceramides	Sphingolipids	https://www.lipidmaps.org/data/chemdb_lm_text_ontology.php?ABBREV=Cer 40:1;O4	99294.1	93044.3	101310
573.526	573.52	9.9054	1.90585	Positive	0.0057	Cer 33:1;O4		C33H69N2O5	[M+NH4]+	Ceramides	Sphingolipids	https://www.lipidmaps.org/data/chemdb_lm_text_ontology.php?ABBREV=Cer 33:1;O4	34686.1	33621.8	34001
592.571	592.566	7.5704	1.95728	Positive	0.0045	Cer 38:2;O2		C38H74NO3	[M+H]+	Ceramides	Sphingolipids	https://www.lipidmaps.org/data/chemdb_lm_text_ontology.php?ABBREV=Cer 38:2;O2	949408	931307	974712
678.594	678.601	9.40031	2.13168	Positive	0.0064	Cer 40:0;O4		C40H81NO5Na	[M+Na]+	Ceramides	Sphingolipids	https://www.lipidmaps.org/data/chemdb_lm_text_ontology.php?ABBREV=Cer 40:0;O4	33493.4	14888.6	19052.7
645.611	645.614	5.24929	2.26016	Positive	0.0034	Cer 38:0;O4		C38H81N2O5	[M+NH4]+	Ceramides	Sphingolipids	https://www.lipidmaps.org/data/chemdb_lm_text_ontology.php?ABBREV=Cer 38:0;O4	598126	520389	514011
656.624	656.619	8.74777	2.27722	Positive	0.0057	Cer 40:0;O4		C40H82NO5	[M+H]+	Ceramides	Sphingolipids	https://www.lipidmaps.org/data/chemdb_lm_text_ontology.php?ABBREV=Cer 40:0;O4	130038	130853	129030
632.554	632.559	8.17322	2.2773	Positive	0.0052	Cer 38:1;O3		C38H75NO4Na	[M+Na]+	Ceramides	Sphingolipids	https://www.lipidmaps.org/data/chemdb_lm_text_ontology.php?ABBREV=Cer 38:1;O3	1.26352e+06	1.07034e+06	1.04933e+06
678.671	678.676	7.49995	2.27738	Positive	0.0051	Cer 44:1;O2		C44H88NO3	[M+H]+	Ceramides	Sphingolipids	https://www.lipidmaps.org/data/chemdb_lm_text_ontology.php?ABBREV=Cer 44:1;O2	49341.9	44241.7	42378.8
630.619	630.616	4.34335	2.28587	Positive	0.0027	Cer 40:0;O		C40H81NO2Na	[M+Na]+	Other Sphingolipids	Sphingolipids	https://www.lipidmaps.org/data/chemdb_lm_text_ontology.php?ABBREV=Cer 40:0;O	9.92254e+06	9.64865e+06	9.50489e+06
624.627	624.629	3.57974	2.28605	Positive	0.0023	Cer 40:0;O2		C40H82NO3	[M+H]+	Ceramides	Sphingolipids	https://www.lipidmaps.org/data/chemdb_lm_text_ontology.php?ABBREV=Cer 40:0;O2	219638	246348	218529
592.569	592.566	4.5885	2.29462	Positive	0.0027	Cer 38:2;O2		C38H74NO3	[M+H]+	Ceramides	Sphingolipids	https://www.lipidmaps.org/data/chemdb_lm_text_ontology.php?ABBREV=Cer 38:2;O2	396829	383581	344402
779.766	779.76	7.67282	2.38002	Positive	0.006	Cer 49:2;O3		C49H99N2O4	[M+NH4]+	Ceramides	Sphingolipids	https://www.lipidmaps.org/data/chemdb_lm_text_ontology.php?ABBREV=Cer 49:2;O3	18007.9	28406	39736
684.65	684.65	0.502446	2.46589	Positive	0.0003	Cer 42:0;O4		C42H86NO5	[M+H]+	Ceramides	Sphingolipids	https://www.lipidmaps.org/data/chemdb_lm_text_ontology.php?ABBREV=Cer 42:0;O4	33626.9	35992.2	32153.1
732.682	732.684	2.51269	2.70008	Positive	0.0019	Cer 45:0;O3		C45H91NO4Na	[M+Na]+	Ceramides	Sphingolipids	https://www.lipidmaps.org/data/chemdb_lm_text_ontology.php?ABBREV=Cer 45:0;O3	137019	135823	138978
645.617	645.614	3.97295	1.91443	Positive	0.0026	Cer 38:0;O4		C38H81N2O5	[M+NH4]+	Ceramides	Sphingolipids	https://www.lipidmaps.org/data/chemdb_lm_text_ontology.php?ABBREV=Cer 38:0;O4	1.14604e+06	1.1154e+06	1.16338e+06
658.611	658.611	0.586082	2.2943	Positive	0.0003	Cer 41:1;O2		C41H81NO3Na	[M+Na]+	Ceramides	Sphingolipids	https://www.lipidmaps.org/data/chemdb_lm_text_ontology.php?ABBREV=Cer 41:1;O2	1.73391e+06	1.61921e+06	1.59559e+06
760.716	760.715	1.31981	2.70017	Positive	0.001	Cer 47:0;O3		C47H95NO4Na	[M+Na]+	Ceramides	Sphingolipids	https://www.lipidmaps.org/data/chemdb_lm_text_ontology.php?ABBREV=Cer 47:0;O3	1.25688e+06	1.15597e+06	1.13859e+06
786.733	786.731	2.7646	2.70008	Positive	0.0022	Cer 49:1;O3		C49H97NO4Na	[M+Na]+	Ceramides	Sphingolipids	https://www.lipidmaps.org/data/chemdb_lm_text_ontology.php?ABBREV=Cer 49:1;O3	666247	622439	612909
574.518	574.517	1.62919	2.31145	Positive	0.001	Cer 35:1;O2		C35H69NO3Na	[M+Na]+	Ceramides	Sphingolipids	https://www.lipidmaps.org/data/chemdb_lm_text_ontology.php?ABBREV=Cer 35:1;O2	1.53498e+06	1.49033e+06	1.52589e+06
788.746	788.747	1.03202	2.70008	Positive	0.0008	Cer 49:0;O3		C49H99NO4Na	[M+Na]+	Ceramides	Sphingolipids	https://www.lipidmaps.org/data/chemdb_lm_text_ontology.php?ABBREV=Cer 49:0;O3	314955	310311	299503
658.647	658.647	0.265696	2.22133	Positive	0.0002	Cer 42:0;O		C42H85NO2Na	[M+Na]+	Other Sphingolipids	Sphingolipids	https://www.lipidmaps.org/data/chemdb_lm_text_ontology.php?ABBREV=Cer 42:0;O	230637	238708	231344
644.601	644.595	8.33539	2.28595	Positive	0.0054	Cer 40:1;O2		C40H79NO3Na	[M+Na]+	Ceramides	Sphingolipids	https://www.lipidmaps.org/data/chemdb_lm_text_ontology.php?ABBREV=Cer 40:1;O2	722228	689104	668400
690.603	690.601	3.65912	2.28615	Positive	0.0025	Cer 41:1;O4		C41H81NO5Na	[M+Na]+	Ceramides	Sphingolipids	https://www.lipidmaps.org/data/chemdb_lm_text_ontology.php?ABBREV=Cer 41:1;O4	469431	453850	422626
606.585	606.582	4.86494	2.16575	Positive	0.003	Cer 39:2;O2		C39H76NO3	[M+H]+	Ceramides	Sphingolipids	https://www.lipidmaps.org/data/chemdb_lm_text_ontology.php?ABBREV=Cer 39:2;O2	1.97761e+06	1.61938e+06	1.84258e+06
650.651	650.645	9.82708	2.28578	Positive	0.0064	Cer 42:1;O2		C42H84NO3	[M+H]+	Ceramides	Sphingolipids	https://www.lipidmaps.org/data/chemdb_lm_text_ontology.php?ABBREV=Cer 42:1;O2	1.7778e+06	1.78514e+06	1.72636e+06
568.566	568.566	0.851265	2.29462	Positive	0.0005	Cer 36:0;O2		C36H74NO3	[M+H]+	Ceramides	Sphingolipids	https://www.lipidmaps.org/data/chemdb_lm_text_ontology.php?ABBREV=Cer 36:0;O2	262217	416269	334009
660.669	660.665	5.89856	2.29452	Positive	0.0039	Cer 44:2;O		C44H86NO2	[M+H]+	Other Sphingolipids	Sphingolipids	https://www.lipidmaps.org/data/chemdb_lm_text_ontology.php?ABBREV=Cer 44:2;O	79572.8	71755.9	77321.3

## Sheet: SM within RT window
mzmed	Matched MZ	Delta_PPM	rtmed	Polarity	Delta	Bulk Structure	Name	Formula	Adduct	Main Class	Category	Examples	COVID1	COVID2	COVID3
719.607	719.606	1.21316	9.6239	Positive	0.0008	SM 35:0;O2		C40H84N2O6P	[M+H]+	Phosphosphingolipids	Sphingolipids	https://www.lipidmaps.org/data/chemdb_lm_text_ontology.php?ABBREV=SM 35:0;O2	370236	352969	343349			Ions putatively identified as SM due to retention time of 9-11 min based on internal standard
774.655	774.648	8.49411	9.73532	Positive	0.0065	SM 38:2;O2		C43H89N3O6P	[M+NH4]+	Phosphosphingolipids	Sphingolipids	https://www.lipidmaps.org/data/chemdb_lm_text_ontology.php?ABBREV=SM 38:2;O2	387967	383910	360165

## Sheet: Sterol matches, no STDs
mzmed	Matched MZ	Delta_PPM	rtmed	Polarity	Delta	Bulk Structure	Name	Formula	Adduct	Main Class	Category	Examples	COVID1	COVID2	COVID3		Comments added based on putative structure, since no IS were available for these lipids
419.319	419.317	6.54155	1.57973	Negative	0.0028	ST 26:1;O4		C26H43O4	[M-H]-	Bile acids and derivatives	Sterol Lipids	https://www.lipidmaps.org/data/chemdb_lm_text_ontology.php?ABBREV=ST 26:1;O4	3766.07	4028.95	5061.33		Possible		Note these are putative only, it would be advised to use the proposed elemental composition only from this dataset (Column I, Formula)
467.305	467.301	8.75017	1.63118	Negative	0.0041	ST 24:1;O5		C26H43O7	[M+OAc]-	Bile acids and derivatives	Sterol Lipids	https://www.lipidmaps.org/data/chemdb_lm_text_ontology.php?ABBREV=ST 24:1;O5	363464	356415	380492		Would not believe this without an M-H
411.144	411.148	9.75813	1.66545	Negative	0.004	ST 18:3;O2;S		C20H27O7S	[M+OAc]-	Steroid conjugates	Sterol Lipids	https://www.lipidmaps.org/data/chemdb_lm_text_ontology.php?ABBREV=ST 18:3;O2;S	28360.9	30241.4	33397.7		Would not believe this without an M-H
463.343	463.343	0.265462	2.07987	Negative	0.0001	ST 28:1;O5		C28H47O5	[M-H]-	Bile acids and derivatives	Sterol Lipids	https://www.lipidmaps.org/data/chemdb_lm_text_ontology.php?ABBREV=ST 28:1;O5	42113.9	57942.7	50073.9		Possible, but C28 acids are unusual
439.324	439.322	5.79299	2.23443	Negative	0.0026	ST 29:4;O3		C29H43O3	[M-H]-	Sterols	Sterol Lipids	https://www.lipidmaps.org/data/chemdb_lm_text_ontology.php?ABBREV=ST 29:4;O3	48733	51628.4	52019.6		Strange structures from coral
429.265	429.265	0	2.25137	Negative	0	ST 24:4;O3		C26H37O5	[M+OAc]-	Bile acids and derivatives	Sterol Lipids	https://www.lipidmaps.org/data/chemdb_lm_text_ontology.php?ABBREV=ST 24:4;O3	43403.2	41529.1	37449.5		Would not believe this without an M-H
523.251	523.255	7.95603	2.26909	Negative	0.0041	ST 19:2;O2;GlcA		C27H39O10	[M+OAc]-	Steroid conjugates	Sterol Lipids	https://www.lipidmaps.org/data/chemdb_lm_text_ontology.php?ABBREV=ST 19:2;O2;GlcA	242452	274577	264240		Would not believe this without an M-H
361.311	361.311	1.20395	2.31138	Negative	0.0004	ST 24:0;O2		C24H41O2	[M-H]-	Bile acids and derivatives	Sterol Lipids	https://www.lipidmaps.org/data/chemdb_lm_text_ontology.php?ABBREV=ST 24:0;O2	6797.06	8091.32	7630.08		Don't think this will give an M-H
578.248	578.246	3.40165	2.43993	Negative	0.002		Taurochenodeoxycholate-3-sulfate	C26H44NO9S2	[M-H]-	Steroid conjugates	Sterol Lipids	https://www.lipidmaps.org/data/LMSDRecord.php?LMID=LMST05040020	8268.05	11536.8	13847		The name does not fit the structure, however, the structure is very possible, but you do not know which isomer
421.225	421.223	5.28695	2.48707	Negative	0.0022	ST 21:3;O5		C23H33O7	[M+OAc]-	Steroids	Sterol Lipids	https://www.lipidmaps.org/data/chemdb_lm_text_ontology.php?ABBREV=ST 21:3;O5	427252	435473	398494		Possible
463.197	463.197	0.293611	3.39722	Negative	0.0002	ST 22:5;O7		C24H31O9	[M+OAc]-	Steroids	Sterol Lipids	https://www.lipidmaps.org/data/chemdb_lm_text_ontology.php?ABBREV=ST 22:5;O7	101127	111649	103539		Metabolite of an anti-inflammatory drug, possible if from patient
421.226	421.223	6.88704	3.45578	Negative	0.0029	ST 21:3;O5		C23H33O7	[M+OAc]-	Steroids	Sterol Lipids	https://www.lipidmaps.org/data/chemdb_lm_text_ontology.php?ABBREV=ST 21:3;O5	342695	326860	271598		Possible
515.318	515.323	9.27583	5.149	Negative	0.0047	ST 27:0;O9		C27H47O9	[M-H]-	Sterols	Sterol Lipids	https://www.lipidmaps.org/data/chemdb_lm_text_ontology.php?ABBREV=ST 27:0;O9	68959.4	69962	60848.1		Possible but plant/microbial sterol
593.369	593.37	1.1578	6.28933	Negative	0.0007		6-O-(Glcb)-(25R)-5alpha-spirostan-3beta,6alpha-diol	C33H53O9	[M-H]-	Sterols	Sterol Lipids	https://www.lipidmaps.org/data/LMSDRecord.php?LMID=LMST01080087	6885.1	10748.6	10795		Possible but plant/microbial sterol
595.385	595.385	0.309044	6.36375	Negative	0.0002	ST 27:1;O4;Hex		C33H55O9	[M-H]-	Sterols	Sterol Lipids	https://www.lipidmaps.org/data/chemdb_lm_text_ontology.php?ABBREV=ST 27:1;O4;Hex	346377	500601	518007		Possible but plant sterol
609.401	609.401	0.810632	6.38947	Negative	0.0005	ST 32:2;O7		C34H57O9	[M+OAc]-	Sterols	Sterol Lipids	https://www.lipidmaps.org/data/chemdb_lm_text_ontology.php?ABBREV=ST 32:2;O7	31345.4	46966.1	42465.2		Possible, but from coral
567.354	567.354	0.690926	6.39805	Negative	0.0004	ST 29:2;O7		C31H51O9	[M+OAc]-	Bile acids and derivatives	Sterol Lipids	https://www.lipidmaps.org/data/chemdb_lm_text_ontology.php?ABBREV=ST 29:2;O7	61653.3	101965	98393.8		Would not believe this without an M-H
461.293	461.291	5.1464	6.52049	Negative	0.0024	ST 27:3;O6		C27H41O6	[M-H]-	Sterols	Sterol Lipids	https://www.lipidmaps.org/data/chemdb_lm_text_ontology.php?ABBREV=ST 27:3;O6	73332.3	101378	57349.9		Possible, but probabally not one of these isomers.
587.355	587.359	6.71144	7.2609	Negative	0.0039	ST 28:3;O2;GlcA		C34H51O8	[M-H]-	Steroid conjugates	Sterol Lipids	https://www.lipidmaps.org/data/chemdb_lm_text_ontology.php?ABBREV=ST 28:3;O2;GlcA	26021.8	26928.2	25882.7		Possible, but derived from plants.
1033.55	1033.56	7.26234	8.89662	Negative	0.0075		Spongioside A	C51H85O21	[M-H]-	Sterols	Sterol Lipids	https://www.lipidmaps.org/data/LMSDRecord.php?LMID=LMST01010343	107035	105970	92761.7		Possible isomer
785.435	785.433	2.64694	10.2611	Negative	0.0021		(23S,25R)-12alpha,17alpha,23-trihydroxyspirost-5-en-3beta-yl O-alpha-L-rhamnopyranosyl-(1-2)-beta-D-glucopyranoside	C40H65O15	[M-H]-	Sterols	Sterol Lipids	https://www.lipidmaps.org/data/LMSDRecord.php?LMID=LMST01080060	121379	119974	110255		Possible, but derived from plants.
567.386	567.39	8.35234	10.3465	Negative	0.0047	ST 30:1;O6		C32H55O8	[M+OAc]-	Sterols	Sterol Lipids	https://www.lipidmaps.org/data/chemdb_lm_text_ontology.php?ABBREV=ST 30:1;O6	2776.89	3359.89	3225.3		Possible
559.323	559.328	7.42325	10.5769	Negative	0.0041	ST 32:5;O8		C32H47O8	[M-H]-	Sterols	Sterol Lipids	https://www.lipidmaps.org/data/chemdb_lm_text_ontology.php?ABBREV=ST 32:5;O8	3973.99	7313.66	4040.16		Possible, but derived from plants.
561.268	561.27	3.6952	10.9672	Negative	0.0021	ST 24:5;O5;Hex		C30H41O10	[M-H]-	Sterols	Sterol Lipids	https://www.lipidmaps.org/data/chemdb_lm_text_ontology.php?ABBREV=ST 24:5;O5;Hex	7883.39	11937.1	7714.18		Possible, but from plants I think
mzmed	Matched MZ	Delta_PPM	rtmed	Polarity	Delta	Bulk Structure	Name	Formula	Adduct	Main Class	Category	Examples	COVID1	COVID2	COVID3
527.257	527.261	7.72298	1.63157	Positive	0.0041	ST 28:5;O8		C28H40O8Na	[M+Na]+	Sterols	Sterol Lipids	https://www.lipidmaps.org/data/chemdb_lm_text_ontology.php?ABBREV=ST 28:5;O8	65901.6	67149.7	63461.6		Possible, but C28 sterol unusual, phytosterol
418.407	418.404	7.32301	1.85435	Positive	0.003	ST 28:1;O		C28H52NO	[M+NH4]+	Sterols	Sterol Lipids	https://www.lipidmaps.org/data/chemdb_lm_text_ontology.php?ABBREV=ST 28:1;O	9951.11	7727.85	5169.33		Possible, but C28 sterol unusual, phytosterol
856.421	856.418	3.75983	1.91443	Positive	0.0032		clathsterol disulfonic acid	C39H70NO15S2	[M+NH4]+	Sterols	Sterol Lipids	https://www.lipidmaps.org/data/LMSDRecord.php?LMID=LMST01040253	12072.7	9698.73	11583.8		Possible, but strange structure, sponge sterol
1160.34	1160.36	9.13177	2.09688	Positive	0.0106		3-Oxo-delta4-chenodeoxycholyl-CoA	C45H70N7O19P3SNa	[M+Na]+	Bile acids and derivatives	Sterol Lipids	https://www.lipidmaps.org/data/LMSDRecord.php?LMID=LMST04010462	6636.81	5642.9	7269.52		Possible, but this is a sterol CoA
1142.4	1142.4	2.00017	2.14023	Positive	0.0023		deoxycholoyl-CoA	C45H75N7O19P3S	[M+H]+	Bile acids and derivatives	Sterol Lipids	https://www.lipidmaps.org/data/LMSDRecord.php?LMID=LMST04010456	22807	18172	20294.3		Possible, but this is a sterol CoA
690.259	690.265	8.50406	2.19167	Positive	0.0059		Halistanol sulfonic acid A	C28H52NO12S3	[M+NH4]+	Steroid conjugates	Sterol Lipids	https://www.lipidmaps.org/data/LMSDRecord.php?LMID=LMST05020047	3804.22	3847.19	4248.93		Possible, but strange structure, sponge sterol
674.277	674.278	2.66211	2.22146	Positive	0.0018	ST 24:5;O8;HexNAc		C32H45NO13Na	[M+Na]+	Steroid conjugates	Sterol Lipids	https://www.lipidmaps.org/data/chemdb_lm_text_ontology.php?ABBREV=ST 24:5;O8;HexNAc	2144.81	3848.62	2287.01		Possible
492.406	492.405	2.77007	2.30319	Positive	0.0013	ST 30:2;O4		C30H54NO4	[M+NH4]+	Sterols	Sterol Lipids	https://www.lipidmaps.org/data/chemdb_lm_text_ontology.php?ABBREV=ST 30:2;O4	15987	20786.4	0		Possible, but phytosterol
471.307	471.308	1.31125	2.32863	Positive	0.0006	ST 27:2;O5		C27H44O5Na	[M+Na]+	Sterols	Sterol Lipids	https://www.lipidmaps.org/data/chemdb_lm_text_ontology.php?ABBREV=ST 27:2;O5	0	197406	229788		Possible
423.254	423.251	8.42756	2.33722	Positive	0.0036	ST 26:4;O3		C25H36O4Na	[M+Na]+	Steroids	Sterol Lipids	https://www.lipidmaps.org/data/chemdb_lm_text_ontology.php?ABBREV=ST 26:4;O3	25983.9	35799.9	40878.7		Possible, but phytosterol
472.452	472.451	1.5917	2.34578	Positive	0.0008	ST 32:2;O		C32H58NO	[M+NH4]+	Sterols	Sterol Lipids	https://www.lipidmaps.org/data/chemdb_lm_text_ontology.php?ABBREV=ST 32:2;O	91157.3	84847	87283.8		Possible, but phytosterol
403.247	403.248	2.08557	2.35855	Positive	0.0008	ST 24:4;O5		C24H35O5	[M+H]+	Bile acids and derivatives	Sterol Lipids	https://www.lipidmaps.org/data/chemdb_lm_text_ontology.php?ABBREV=ST 24:4;O5	174967	96378.6	149430		Possible
445.341	445.344	7.96245	2.39733	Positive	0.0035	ST 30:4;O		C30H46ONa	[M+Na]+	Sterols	Sterol Lipids	https://www.lipidmaps.org/data/chemdb_lm_text_ontology.php?ABBREV=ST 30:4;O	516163	0	276075		Possible, but phytosterol
463.308	463.305	5.5816	2.40588	Positive	0.0026	ST 27:3;O6		C27H43O6	[M+H]+	Sterols	Sterol Lipids	https://www.lipidmaps.org/data/chemdb_lm_text_ontology.php?ABBREV=ST 27:3;O6	53451.9	0	44488		Possible
507.327	507.329	3.59334	2.41874	Positive	0.0018	ST 27:0;O7		C27H48O7Na	[M+Na]+	Sterols	Sterol Lipids	https://www.lipidmaps.org/data/chemdb_lm_text_ontology.php?ABBREV=ST 27:0;O7	44838.8	0	53047.4		Possible
423.324	423.323	1.39846	2.46578	Positive	0.0005	ST 27:2;O2		C27H44O2Na	[M+Na]+	Sterols	Sterol Lipids	https://www.lipidmaps.org/data/chemdb_lm_text_ontology.php?ABBREV=ST 27:2;O2	46978.3	39295.3	24184.9		Possible
470.385	470.384	1.83254	2.47437	Positive	0.0009	ST 27:0;O5		C27H52NO5	[M+NH4]+	Sterols	Sterol Lipids	https://www.lipidmaps.org/data/chemdb_lm_text_ontology.php?ABBREV=ST 27:0;O5	199342	191834	294503		Possible
491.296	491.3	9.51769	2.5358	Positive	0.0047	ST 22:3;O2;Hex		C28H43O7	[M+H]+	Sterols	Sterol Lipids	https://www.lipidmaps.org/data/chemdb_lm_text_ontology.php?ABBREV=ST 22:3;O2;Hex	174816	146827	138943		Possible, but plant sterol
427.245	427.245	0.0608549	2.55002	Positive	0	ST 24:3;O5		C24H36O5Na	[M+Na]+	Bile acids and derivatives	Sterol Lipids	https://www.lipidmaps.org/data/chemdb_lm_text_ontology.php?ABBREV=ST 24:3;O5	60271	53108.7	55104.1		Possible
455.315	455.313	3.8369	2.57153	Positive	0.0018	ST 27:2;O4		C27H44O4Na	[M+Na]+	Sterols	Sterol Lipids	https://www.lipidmaps.org/data/chemdb_lm_text_ontology.php?ABBREV=ST 27:2;O4	660856	650421	619745		Possible
457.331	457.331	1.46284	2.58008	Positive	0.0007	ST 29:4;O4		C29H45O4	[M+H]+	Sterols	Sterol Lipids	https://www.lipidmaps.org/data/chemdb_lm_text_ontology.php?ABBREV=ST 29:4;O4	797165	735724	692751		Possible, but plant sterol
439.34	439.342	3.37096	2.58008	Positive	0.0015	ST 26:0;O5		C26H47O5	[M+H]+	Sterols	Sterol Lipids	https://www.lipidmaps.org/data/chemdb_lm_text_ontology.php?ABBREV=ST 26:0;O5	299605	288097	270543		Possible
761.718	761.715	4.31787	2.70008	Positive	0.0033		Sitostanyl-22:0	C51H94O2Na	[M+Na]+	Sterols	Sterol Lipids	https://www.lipidmaps.org/data/LMSDRecord.php?LMID=LMST01020105	151570	155938	146368		Possible, but plant sterol, perhaps should elute earlier
457.331	457.331	0.516037	3.40579	Positive	0.0002	ST 29:4;O4		C29H45O4	[M+H]+	Sterols	Sterol Lipids	https://www.lipidmaps.org/data/chemdb_lm_text_ontology.php?ABBREV=ST 29:4;O4	414912	429910	412826		Possible, but from sponge
455.315	455.313	2.98475	3.4058	Positive	0.0014	ST 27:2;O4		C27H44O4Na	[M+Na]+	Sterols	Sterol Lipids	https://www.lipidmaps.org/data/chemdb_lm_text_ontology.php?ABBREV=ST 27:2;O4	485301	463944	462985		Possible
527.256	527.261	9.50771	3.76013	Positive	0.005	ST 28:5;O8		C28H40O8Na	[M+Na]+	Sterols	Sterol Lipids	https://www.lipidmaps.org/data/chemdb_lm_text_ontology.php?ABBREV=ST 28:5;O8	44890.5	45278.7	42059.7		Possible, but plant sterol
1157.42	1157.42	6.27601	3.91026	Positive	0.0073		3beta,7beta,dihydroxycholest-5-en-24-oyl CoA	C45H76N8O19P3S	[M+NH4]+	Bile acids and derivatives	Sterol Lipids	https://www.lipidmaps.org/data/LMSDRecord.php?LMID=LMST04010460	3981.89	3135.43	2805.17		Possible but CoA,
728.732	728.728	5.57407	4.11457	Positive	0.0041		Sitostanyl-20:0	C49H94NO2	[M+NH4]+	Sterols	Sterol Lipids	https://www.lipidmaps.org/data/LMSDRecord.php?LMID=LMST01020104	6729.1	6828.01	5349.26		Possible, but plant sterol, perhaps should elute earlier
700.697	700.697	1.03468	4.20028	Positive	0.0007		Sitostanyl-18:0	C47H90NO2	[M+NH4]+	Sterols	Sterol Lipids	https://www.lipidmaps.org/data/LMSDRecord.php?LMID=LMST01020101	443915	403292	400152		Possible, but plant sterol, perhaps should elute earlier
873.416	873.412	5.44185	4.20028	Positive	0.0048		thevetin A	C42H65O19	[M+H]+	Sterols	Sterol Lipids	https://www.lipidmaps.org/data/LMSDRecord.php?LMID=LMST01120019	44535.2	43884.1	41768.8		Possible, but plant sterol
517.316	517.316	0.556719	5.1575	Positive	0.0003	ST 30:5;O7		C30H45O7	[M+H]+	Sterols	Sterol Lipids	https://www.lipidmaps.org/data/chemdb_lm_text_ontology.php?ABBREV=ST 30:5;O7	378201	360727	355451		Possible, but plant sterol
381.2	381.204	9.21301	5.53248	Positive	0.0035	ST 22:4;O4		C22H30O4Na	[M+Na]+	Steroids	Sterol Lipids	https://www.lipidmaps.org/data/chemdb_lm_text_ontology.php?ABBREV=ST 22:4;O4	21015.4	33174.4	24877.9		Possible
945.473	945.469	3.84041	6.28625	Positive	0.0037		Withanoside VIII	C46H73O20	[M+H]+	Sterols	Sterol Lipids	https://www.lipidmaps.org/data/LMSDRecord.php?LMID=LMST01160026	36015.9	37529.8	40464.6		Possible, but plant sterol
1056.57	1056.57	7.61524	6.42322	Positive	0.008		Aethioside A	C53H86NO20	[M+NH4]+	Sterols	Sterol Lipids	https://www.lipidmaps.org/data/LMSDRecord.php?LMID=LMST01170002	39057.2	38296.5	32690.2		Possible, but plant sterol
761.718	761.715	4.28899	6.72627	Positive	0.0033		Sitostanyl-22:0	C51H94O2Na	[M+Na]+	Sterols	Sterol Lipids	https://www.lipidmaps.org/data/LMSDRecord.php?LMID=LMST01020105	1.31137e+06	1.24949e+06	1.17074e+06		Possible, but plant sterol, perhaps should elute earlier
1156.38	1156.38	3.20223	6.79467	Positive	0.0038		3-oxo-cholyl-CoA	C45H73N7O20P3S	[M+H]+	Bile acids and derivatives	Sterol Lipids	https://www.lipidmaps.org/data/LMSDRecord.php?LMID=LMST04010457	56409.3	55383	57611.7		Possible but CoA,
1164.38	1164.39	8.34695	6.80323	Positive	0.0097		deoxycholoyl-CoA	C45H74N7O19P3SNa	[M+Na]+	Bile acids and derivatives	Sterol Lipids	https://www.lipidmaps.org/data/LMSDRecord.php?LMID=LMST04010456	72899	83130.9	95016.1		Possible but CoA,
890.436	890.438	1.69018	7.00914	Positive	0.0015		thevetin A	C42H68NO19	[M+NH4]+	Sterols	Sterol Lipids	https://www.lipidmaps.org/data/LMSDRecord.php?LMID=LMST01120019	99397	98567.8	91655.1		Possible, but plant sterol
1129.5	1129.5	6.50733	8.87268	Positive	0.0074		Withanoside IX	C52H82O25Na	[M+Na]+	Sterols	Sterol Lipids	https://www.lipidmaps.org/data/LMSDRecord.php?LMID=LMST01160027	41593.4	36201	33324.4		Possible, but plant sterol
1029.52	1029.53	6.06787	9.50102	Positive	0.0062		Trillfurostanoside E	C51H81O21	[M+H]+	Sterols	Sterol Lipids	https://www.lipidmaps.org/data/LMSDRecord.php?LMID=LMST01070015	61038.2	56735	53645.3		Possible, but plant sterol
1061.53	1061.53	3.68524	9.85503	Positive	0.0039		Aethioside A	C53H82O20Na	[M+Na]+	Sterols	Sterol Lipids	https://www.lipidmaps.org/data/LMSDRecord.php?LMID=LMST01170002	61657.8	55112.4	52405.7		Possible, but plant sterol
1063.53	1063.53	1.79214	9.88522	Positive	0.0019		3-O-(Rhaa1-3Glcb1-2Glcb1-4Galb)-(25R)-12-oxo-5alpha-spirostan-3beta-ol	C51H83O23	[M+H]+	Sterols	Sterol Lipids	https://www.lipidmaps.org/data/LMSDRecord.php?LMID=LMST01080082	35441.2	37025.1	32035.7		Possible, but plant sterol
861.365	861.374	9.42457	10.2698	Positive	0.0082		clathsterol disulfonic acid	C39H66O15S2Na	[M+Na]+	Sterols	Sterol Lipids	https://www.lipidmaps.org/data/LMSDRecord.php?LMID=LMST01040253	237721	225621	212159		Possible, but of marine origin
481.311	481.316	9.578	10.9841	Positive	0.0046	ST 27:2;O7		C27H45O7	[M+H]+	Sterols	Sterol Lipids	https://www.lipidmaps.org/data/chemdb_lm_text_ontology.php?ABBREV=ST 27:2;O7	3395.46	5941.99	3780.51		Possibly an isomer
461.299	461.303	7.60244	21.1087	Positive	0.0035	ST 29:5;O3		C29H42O3Na	[M+Na]+	Sterols	Sterol Lipids	https://www.lipidmaps.org/data/chemdb_lm_text_ontology.php?ABBREV=ST 29:5;O3	1.68693e+06	1.16655e+06	1.69376e+06		Possible
521.311	521.311	0.437359	22.819	Positive	0.0002	ST 29:4;O8		C29H45O8	[M+H]+	Sterols	Sterol Lipids	https://www.lipidmaps.org/data/chemdb_lm_text_ontology.php?ABBREV=ST 29:4;O8	53699.8	61564.3	71056.6		Possible, but insect sterol

[truncated: 6 more sheets: GPL matches, no STDs, Sphingolipid matches, no STDs, FA matches, no STDs, Saccharolipid matches, no STD, Prenol matches, no STDs, Polyketide matches, no STDs]
